# Supplementary material for: The cellular response to ocean warming in Emiliania huxleyi
Source: Front Microbiol. 2023 May 15;14:1177349. doi: 10.3389/fmicb.2023.1177349 (PMC10225680; doi:10.3389/fmicb.2023.1177349)
Supplement: Supplementary file 1 [file Table_1.XLSX]

## Sheet: Identified proteins
The cellular response to ocean warming in Emiliania huxleyi Craig J. Dedman1*, Samuel Barton1, Marjorie Fournier2, Rosalind E. M. Rickaby1 1Department of Earth Sciences, University of Oxford, South Parks Rd, Oxford, OX1 3AN 2Advanced Proteomics Facility, Department of Biochemistry, University of Oxford, South Parks Rd, Oxford OX1 3QU *Corresponding author: craig.dedman@earth.ox.ac.uk
Protein IDs	Protein Name	Peptides	Razor + unique peptides	Unique peptides	Sequence coverage [%]	Unique + razor sequence coverage [%]	Unique sequence coverage [%]	Mol. weight [kDa]	Q-value	Score	Intensity	MS/MS count	Sequence length
A0A0D3I031	Oxoglutarate dehydrogenase (succinyl-transferring), EC 1.2.4.2	3	3	3	27	27	27	29.85	0	37.925	2090700000	16	278
A0A0D3I0Y4	Uncharacterized protein	2	2	2	30.4	30.4	30.4	11.192	0	37.027	402470000	13	102
A0A0D3I5T0	Acyl-CoA_dh_C domain-containing protein	4	4	4	37.3	37.3	37.3	13.418	0	39.061	2893100000	20	118
A0A0D3IB18	B12-binding domain-containing protein	11	11	1	32.6	32.6	2.6	48.306	0	94.462	5147500000	38	463
A0A0D3IRM8	Uncharacterized protein	4	4	4	45.6	45.6	45.6	7.8834	0	28.203	6980100000	20	68
A0A0D3J0B3	ProRS-C_1 domain-containing protein	5	5	3	22.9	22.9	12	41.226	0	76.336	3507900000	28	375
A0A0D3JNX2	Uncharacterized protein	4	4	4	7.1	7.1	7.1	85.153	0	30.486	1089300000	11	784
A0A0D3KF69	Uncharacterized protein	3	3	3	40.6	40.6	40.6	11.188	0	24.812	5224900000	23	101
A0A0D3KTI5	cobW domain-containing protein	6	6	4	96.9	96.9	75	6.7506	0	104.25	13086000000	55	64
A0A0M4J7N2	Adaptor protein complex 2 subunit mu (Apm2, medium subunit of the adaptin 2 complex)	5	5	5	11.1	11.1	11.1	49.049	0	29.045	1519100000	5	433
A0A0M5K5F7	AP complex subunit sigma	2	2	2	21.5	21.5	21.5	18.29	0	14.53	1597200000	7	158
Q4G341	30S ribosomal protein S10, chloroplastic	4	4	4	49.5	49.5	49.5	11.613	0	33.751	5611300000	25	103
Q4G342	Elongation factor Tu, chloroplastic, EF-Tu	23	23	23	59	59	59	44.252	0	323.31	96005000000	319	407
Q4G343	30S ribosomal protein S7, chloroplastic	13	13	13	60.9	60.9	60.9	17.547	0	116.08	11137000000	50	156
Q4G344	30S ribosomal protein S12, chloroplastic	2	2	2	8.8	8.8	8.8	13.915	0	13.986	7513500000	15	125
Q4G347	DNA-directed RNA polymerase subunit alpha, PEP, EC 2.7.7.6 (Plastid-encoded RNA polymerase subunit alpha, RNA polymerase subunit alpha)	4	4	4	17.8	17.8	17.8	34.292	0	39.817	1719000000	17	309
Q4G348	30S ribosomal protein S11, chloroplastic	3	3	3	32.3	32.3	32.3	13.908	0	27.121	2302400000	13	130
Q4G349	30S ribosomal protein S13, chloroplastic	8	8	8	55.6	55.6	55.6	13.804	0	297.64	8547400000	38	124
Q4G352	30S ribosomal protein S5, chloroplastic	7	7	7	47.2	47.2	47.2	16.869	0	65.655	16631000000	42	159
Q4G353	50S ribosomal protein L6, chloroplastic	13	13	13	72.9	72.9	72.9	19.775	0	150.59	14026000000	65	181
Q4G354	30S ribosomal protein S8, chloroplastic	8	8	8	67.4	67.4	67.4	14.588	0	119.28	7502300000	53	132
Q4G355	50S ribosomal protein L5, chloroplastic	6	6	6	28	28	28	20.486	0	40.217	7031100000	20	182
Q4G356	50S ribosomal protein L14, chloroplastic	3	3	3	27.3	27.3	27.3	13.396	0	30.116	4368700000	19	121
Q4G357	30S ribosomal protein S17, chloroplastic	2	2	2	14.6	14.6	14.6	9.2557	0	13.742	2091400000	7	82
Q4G358	50S ribosomal protein L16, chloroplastic	1	1	1	15.9	15.9	15.9	15.632	0	23.065	507560000	7	138
Q4G359	30S ribosomal protein S3, chloroplastic	9	9	9	45.4	45.4	45.4	24.601	0	99.851	6032200000	36	216
Q4G360	50S ribosomal protein L22, chloroplastic	5	5	5	40.2	40.2	40.2	13.208	0	36.179	5390200000	20	117
Q4G361	30S ribosomal protein S19, chloroplastic	5	5	5	67.4	67.4	67.4	10.42	0	37.905	1815200000	11	92
Q4G362	50S ribosomal protein L2, chloroplastic	8	8	8	28.3	28.3	28.3	30.174	0	61.471	10613000000	21	276
Q4G363	50S ribosomal protein L23, chloroplastic	8	8	8	69.7	69.7	69.7	11.103	0	83.691	9668100000	43	99
Q4G364	50S ribosomal protein L3, chloroplastic	9	9	9	40.6	40.6	40.6	22.295	0	85.17	11524000000	38	207
Q4G366	Chaperone protein dnaK (HSP70) (Heat shock 70 kDa protein) (Heat shock protein 70)	43	43	43	68.1	68.1	68.1	67.234	0	323.31	141240000000	341	623
Q4G368	Cytochrome c-550 (Cytochrome c550)	4	4	4	41.5	41.5	41.5	17.709	0	65.388	28841000000	46	164
Q4G380	Cytochrome b559 subunit alpha (PSII reaction center subunit V)	5	5	5	27.4	27.4	27.4	9.4305	0	40.744	14068000000	32	84
Q4G386	Putative septum site-determining protein MinD	5	5	5	27.9	27.9	27.9	29.742	0	53.797	2882900000	30	272
Q4G387	Thiazole synthase, EC 2.8.1.10	2	2	2	12.6	12.6	12.6	29.274	0	17.551	837430000	21	277
Q4G391	30S ribosomal protein S16, chloroplastic	2	2	2	25.9	25.9	25.9	9.437	0	29.83	3609100000	13	81
Q4G394	Photosystem I assembly protein Ycf3	4	4	4	26.9	26.9	26.9	19.796	0	24.244	1061500000	4	171
Q4G395	Photosystem II D2 protein, PSII D2 protein, EC 1.10.3.9 (Photosystem Q(A) protein)	7	7	7	16.5	16.5	16.5	39.085	0	166.66	35679000000	64	351
Q4G397	ATP synthase subunit alpha, chloroplastic, EC 7.1.2.2 (ATP synthase F1 sector subunit alpha) (F-ATPase subunit alpha)	40	35	35	72.1	67.1	67.1	53.427	0	323.31	383060000000	330	499
Q4G398	ATP synthase subunit delta, chloroplastic (ATP synthase F(1) sector subunit delta) (F-type ATPase subunit delta)	20	20	20	86.7	86.7	86.7	19.633	0	290.96	55165000000	213	180
Q4G399	ATP synthase subunit b, chloroplastic (ATP synthase F(0) sector subunit b) (ATPase subunit I)	14	14	14	68.7	68.7	68.7	19.503	0	323.31	72988000000	129	179
Q4G3A0	ATP synthase subunit b', chloroplastic (ATP synthase F(0) sector subunit b') (ATPase subunit II)	16	16	16	54.3	54.3	54.3	17.776	0	323.31	89112000000	147	162
Q4G3A3	30S ribosomal protein S2, chloroplastic	15	15	15	73.8	73.8	73.8	25.831	0	136.95	14593000000	70	229
Q4G3A4	30S ribosomal protein S4, chloroplastic	13	13	13	63.4	63.4	63.4	22.899	0	127.88	10761000000	55	202
Q4G3A9	Photosystem I assembly protein Ycf4	4	4	4	27.6	27.6	27.6	19.522	0	25.955	991090000	9	174
Q4G3B1	50S ribosomal protein L27, chloroplastic	2	2	2	43.7	43.7	43.7	9.2136	0	19.37	1650700000	9	87
Q4G3B5	Photosystem I reaction center subunit XI (PSI subunit V) (PSI-L)	3	3	3	26.2	26.2	26.2	15.48	0	42.971	8292600000	27	145
Q4G3C2	Photosystem II reaction center protein H, PSII-H	2	2	2	24.2	24.2	24.2	7.3657	0	25.087	13235000000	19	66
Q4G3C8	ATP synthase subunit beta, chloroplastic, EC 7.1.2.2 (ATP synthase F1 sector subunit beta) (F-ATPase subunit beta)	39	39	39	79	79	79	50.766	0	323.31	547180000000	864	476
Q4G3C9	ATP synthase epsilon chain, chloroplastic (ATP synthase F1 sector epsilon subunit) (F-ATPase epsilon subunit)	5	5	5	60.8	60.8	60.8	13.943	0	41.031	19481000000	32	130
Q4G3D5	Chaperonin GroEL, chloroplastic, EC 5.6.1.7 (60 kDa chaperonin) (Chaperonin-60, Cpn60)	29	29	29	66.9	66.9	66.9	57.278	0	323.31	36830000000	217	531
Q4G3D7	Cytochrome f	11	11	11	34.6	34.6	34.6	33.64	0	201.15	69346000000	109	312
Q4G3D9	30S ribosomal protein S18, chloroplastic	4	4	4	65.3	65.3	65.3	8.1235	0	63.63	3630600000	17	72
Q4G3E8	50S ribosomal protein L21, chloroplastic	5	5	5	47.4	47.4	47.4	13.354	0	37.089	2132500000	19	116
Q4G3E9	50S ribosomal protein L20, chloroplastic	5	5	5	27	27	27	13.345	0	30.635	1572200000	7	115
Q4G3F2	Photosystem II protein D1, PSII D1 protein, EC 1.10.3.9 (Photosystem II Q(B) protein)	1	1	1	3.1	3.1	3.1	39.504	0	36.064	7996000000	11	360
Q4G3F4	Ribulose bisphosphate carboxylase large chain, RuBisCO large subunit, EC 4.1.1.39	31	31	31	39.1	39.1	39.1	53.881	0	323.31	1196200000000	559	488
Q4G3F6	Photosystem I P700 chlorophyll a apoprotein A1, EC 1.97.1.12 (PSI-A) (PsaA)	4	4	4	6.2	6.2	6.2	83.558	0	92.138	27116000000	43	752
Q50KB1	Protein disulfide-isomerase-like protein EhSep2	11	11	11	34.5	34.5	34.5	24.564	0	124.15	72861000000	140	223
R1B2I4	Uncharacterized protein	6	6	6	40.5	40.5	40.5	19.836	0	62.147	8084400000	39	205
R1B302	Cell division cycle protein 48	48	48	46	61	61	59.5	87.862	0	323.31	105990000000	445	800
R1B3D6	Hypothetical protein (Light harvesting protein)	4	4	4	31.9	31.9	31.9	22.088	0	31.199	5814900000	20	204
R1B3E1	Rab family GTPase	15	15	15	72.1	72.1	72.1	22.413	0	198.02	23555000000	108	201
R1B3G3	Uncharacterized protein	4	4	4	25.2	25.2	25.2	22.723	0	41.478	2709400000	20	202
R1B3W2	ABC transporter domain-containing protein	5	5	3	12.1	12.1	8.9	82.629	0	94.856	2600900000	15	760
R1B4B3	Acetolactate synthase catalytic subunit	7	7	7	16.6	16.6	16.6	64.597	0	65.175	2400700000	21	603
R1B4C7	Uncharacterized protein	3	3	3	11.1	11.1	11.1	47.899	0	26.362	2045700000	9	442
R1B5N2	Uncharacterized protein	4	4	4	15.8	15.8	15.8	28.599	0	60.844	2315200000	13	273
R1B618	Peptidylprolyl isomerase, EC 5.2.1.8	7	7	7	42.5	42.5	42.5	23.794	0	48.705	9314000000	30	221
R1B622	Uncharacterized protein	3	3	3	34.9	34.9	34.9	11.124	0	36.626	4853900000	14	106
R1B6U8	Uncharacterized protein	5	5	5	14.9	14.9	14.9	39.673	0	46.907	3231600000	23	382
R1B727	Thioredoxin domain-containing protein	2	2	2	15.2	15.2	15.2	22.665	0	28.605	1621700000	9	210
R1B771	Threonine--tRNA ligase, EC 6.1.1.3 (Threonyl-tRNA synthetase)	7	7	7	15	15	15	75.672	0	57.482	2118100000	15	678
R1B7H9	Phosphoglycerate kinase, EC 2.7.2.3	14	2	2	57.3	15.1	15.1	20.035	0	75.269	25017000000	49	192
R1B7J9	Isochorismatase domain-containing protein	10	10	10	69.2	69.2	69.2	22.63	0	96.305	25991000000	62	214
R1B7T2	Malate dehydrogenase, EC 1.1.1.37	5	5	3	24.8	24.8	20.6	34.62	0	64.532	3509300000	20	339
R1B7V8	Uncharacterized protein	6	6	6	24	24	24	39.65	0	48.387	6523200000	21	383
R1B834	Uncharacterized protein	7	7	7	30.1	30.1	30.1	46.848	0	86.871	2639100000	31	448
R1B8I2	Uncharacterized protein	2	2	2	14.9	14.9	14.9	27.802	0	18.828	904420000	7	261
R1B8K3	Pyrophosphate-dependent fructose-1,6-bisphosphatase	10	10	10	37.7	37.7	37.7	46.113	0	132.79	7395000000	39	427
R1B8S4	Mitochondrial import inner membrane translocase Tim10	3	3	3	49	49	49	10.848	0	29.515	1052900000	8	96
R1B8S7	Copper-bind domain-containing protein	2	2	2	35.1	35.1	35.1	8.2632	0	61.781	18403000000	46	77
R1B8T9	Pyr_redox_2 domain-containing protein	5	1	1	48.5	15.2	15.2	17.322	0.0005123	10.531	2692100000	17	171
R1B8X9	Indole-3-glycerol-phosphate synthase, EC 4.1.1.48	2	2	2	10.8	10.8	10.8	30.231	0	30.785	2235300000	13	295
R1B916	Cysteine--tRNA ligase, EC 6.1.1.16 (Cysteinyl-tRNA synthetase)	3	3	3	5.3	5.3	5.3	79.068	0	16.702	626490000	4	715
R1B932	Valine--tRNA ligase, EC 6.1.1.9 (Valyl-tRNA synthetase)	3	3	3	3.4	3.4	3.4	105.5	0	21.635	701860000	7	953
R1B9P7	Uncharacterized protein	15	7	5	67.7	40.4	31.6	29.837	0	228.67	12286000000	42	282
R1B9S2	Pyruvate dehydrogenase (acetyl-transferring), EC 1.2.4.1	23	23	23	43.2	43.2	43.2	86.172	0	243.03	23933000000	142	801
R1BA20	Uncharacterized protein	5	5	5	35.6	35.6	35.6	25.055	0	48.122	11023000000	48	222
R1BAB8	Uncharacterized protein	5	5	5	39.1	39.1	39.1	25.044	0	48.077	7016300000	42	230
R1BB62	Histone H4	17	17	4	64.1	64.1	33	11.395	0	323.31	405080000000	343	103
R1BBB1	Pyruvate dehydrogenase E1, alpha subunit	6	6	5	18.9	18.9	14.9	35.367	0	44.287	3109900000	25	328
R1BBE1	Putative ABC transporter	6	6	6	10.2	10.2	10.2	94.822	0	49.743	2721600000	17	870
R1BBF2	Coatomer subunit alpha	6	6	6	5.6	5.6	5.6	137.21	0	44.621	2345200000	21	1250
R1BBH4	Ubiquitin-like domain-containing protein	4	4	4	16.4	16.4	16.4	39.771	0	34.149	2620800000	15	377
R1BBK2	ADH_N domain-containing protein	5	5	5	20.6	20.6	20.6	48.432	0	82.281	2991300000	26	472
R1BBM2	PDZ domain-containing protein	22	22	22	75.7	75.7	75.7	46.873	0	304.71	21981000000	125	445
R1BBP8	Uncharacterized protein	3	3	3	9.6	9.6	9.6	24.104	0	46.22	1502900000	17	229
R1BBW7	Uncharacterized protein	2	2	2	9	9	9	33.929	0	15.482	2722500000	12	301
R1BBX4	Uncharacterized protein	5	5	5	12.2	12.2	12.2	58.794	0	47.789	3152900000	19	599
R1BCG6	Ribos_L4_asso_C domain-containing protein	11	11	11	46.3	46.3	46.3	36.376	0	205.36	49641000000	91	339
R1BCJ2	Peptidylprolyl isomerase, EC 5.2.1.8	2	2	2	21.7	21.7	21.7	11.99	0	13.418	1154000000	7	115
R1BCK1	Hypothetical protein	3	3	3	28.9	28.9	28.9	14.265	0	27.395	2010700000	16	128
R1BCN6	Uncharacterized protein	3	3	3	3.5	3.5	3.5	117.13	0	21.179	235880000	3	1129
R1BCR3	ATP-dependent metalloprotease FtsH	24	21	21	40.5	40.5	40.5	70.482	0	223.33	15612000000	79	669
R1BD21	Uncharacterized protein	3	3	3	23.3	23.3	23.3	27.508	0	31.447	2228400000	15	270
R1BDA5	Uncharacterized protein	5	5	5	28.3	28.3	28.3	16.023	0	48.964	3670100000	19	145
R1BDC0	Proteasome subunit beta	4	4	4	34.4	34.4	34.4	24.112	0	54.118	3396400000	32	224
R1BDS5	Pyruvate dehydrogenase E1 component subunit alpha, EC 1.2.4.1	6	6	6	29.5	29.5	29.5	40.353	0	66.016	6331100000	32	369
R1BE14	Uncharacterized protein	5	5	5	36	36	36	22.416	0	43.031	511990000	7	211
R1BE67	Small nuclear ribonucleoprotein Sm D3, Sm-D3 (snRNP core protein D3)	4	4	4	25.6	25.6	25.6	14.036	0	40.729	5691200000	31	129
R1BEA8	PROTEASOME_ALPHA_1 domain-containing protein	2	2	2	26.7	26.7	26.7	9.5449	0	37.374	1619500000	14	86
R1BEH6	Uncharacterized protein	5	5	5	51.5	51.5	51.5	10.418	0	53.143	2884600000	24	101
R1BEL8	Flavodoxin-like domain-containing protein	9	9	9	41.5	41.5	41.5	20.653	0	176.34	64346000000	43	195
R1BEM7	Uncharacterized protein	3	3	3	32.1	32.1	32.1	17.77	0	42.566	2514500000	13	162
R1BEN6	Uncharacterized protein	9	9	9	80.5	80.5	80.5	18.464	0	95.101	31499000000	97	174
R1BEP5	Uncharacterized protein	5	5	5	11.1	11.1	11.1	53.233	0	46.273	1172900000	18	530
R1BES5	Hypothetical protein	3	3	3	23.3	23.3	23.3	12.178	0	21.868	4265200000	19	116
R1BFP2	L-type lectin-like domain-containing protein	2	2	2	3.7	3.7	3.7	48.47	0	11.605	674480000	4	461
R1BFR6	40S ribosomal protein S3a	5	5	5	16.3	16.3	16.3	30.719	0	38.653	5125200000	25	276
R1BFX6	Uncharacterized protein	6	6	6	44.3	44.3	44.3	18.853	0	90.52	22121000000	85	174
R1BFZ2	V-type proton ATPase subunit	21	21	21	49.4	49.4	49.4	39.328	0	323.31	24646000000	152	344
R1BG15	LRRcap domain-containing protein	2	2	2	12.8	12.8	12.8	16.655	0	20.922	797070000	7	148
R1BGA8	Phosphoserine transaminase, EC 2.6.1.52	6	5	5	23.2	20.6	20.6	41.59	0	55.315	5312600000	23	384
R1BGG4	Triosephosphate isomerase, EC 5.3.1.1	5	5	5	20.5	20.5	20.5	27.433	0	120.5	12646000000	40	258
R1BGH2	Putative cytochrome-c peroxidase	4	4	4	19.4	19.4	19.4	27.539	0	69.436	3716000000	21	252
R1BGM5	Uncharacterized protein	5	5	5	24.7	24.7	24.7	24.869	0	58.263	4048700000	27	231
R1BGZ8	Light harvesting protein	6	6	6	56	56	56	20.595	0	49.675	5806100000	28	191
R1BH44	Acetoacetyl-CoA synthetase	4	4	4	7	7	7	78.986	0	31.122	1383600000	12	731
R1BHC7	RanBD1 domain-containing protein	2	2	2	10.6	10.6	10.6	24.894	0	14.172	4516700000	14	227
R1BHD2	NAD(P)-bd_dom domain-containing protein	5	5	5	23.9	23.9	23.9	31.024	0	34.473	2504700000	15	306
R1BHK1	Peptidase M16	13	13	13	18	18	18	111.94	0	177.14	4200100000	39	1043
R1BHM3	Uncharacterized protein	5	5	5	25.6	25.6	25.6	17.678	0	30.717	3547400000	17	172
R1BI48	Uncharacterized protein	16	16	16	27.3	27.3	27.3	91.577	0	186.82	7365100000	61	860
R1BIA9	Uncharacterized protein	3	3	3	42.4	42.4	42.4	8.9462	0	41.979	3410400000	10	85
R1BIB0	SRP_SPB domain-containing protein	6	6	6	36.4	36.4	36.4	26.706	0	52.044	2364300000	15	250
R1BIF8	Uncharacterized protein	7	7	7	30.4	30.4	30.4	25.43	0	47.858	2411200000	25	227
R1BIJ4	Coproporphyrinogen oxidase, EC 1.3.3.3	12	12	12	42.3	42.3	42.3	42.38	0	88.871	8744700000	48	381
R1BIT6	Rieske domain-containing protein	5	5	5	53.2	53.2	53.2	19.737	0	49.693	14661000000	86	190
R1BIU3	Magnesium chelatase, EC 6.6.1.1	13	13	13	37.4	37.4	37.4	75.568	0	140.81	7247600000	41	708
R1BIV2	Uncharacterized protein	2	2	2	11.9	11.9	11.9	21.591	0	28.027	1250000000	14	185
R1BIX8	CobW C-terminal domain-containing protein	18	18	14	47.4	47.4	42.9	51.029	0	258.66	36273000000	126	464
R1BIY8	Heat shock protein 90	19	19	19	31.9	31.9	31.9	72.2	0	233.87	9593100000	65	661
R1BJ45	Glycerol-3-phosphate dehydrogenase [NAD(+)], EC 1.1.1.8	13	11	11	46	38.6	38.6	42.054	0	134.45	40860000000	112	389
R1BJG6	Octopine_DH domain-containing protein	9	9	9	42.7	42.7	42.7	51.191	0	76.336	3092500000	22	464
R1BJH4	Uncharacterized protein	1	1	1	6.8	6.8	6.8	32.996	0	11.725	1332900000	8	307
R1BJJ5	V-type proton ATPase subunit C	22	22	22	51.7	51.7	51.7	38.873	0	209.88	29132000000	141	352
R1BJL4	Peptide-methionine (S)-S-oxide reductase, EC 1.8.4.11 (Peptide-methionine (S)-S-oxide reductase)	2	2	2	7.2	7.2	7.2	30.074	0	20.519	1279100000	5	277
R1BJM5	Inorganic pyrophosphatase	18	18	18	24	24	24	112.73	0	193.61	9063700000	55	1035
R1BJY8	Quinone oxidoreductase	25	25	25	49.4	49.4	49.4	69.289	0	323.31	116350000000	280	652
R1BK41	Transaldolase, EC 2.2.1.2	4	4	4	13.3	13.3	13.3	39.721	0	46.796	1887400000	21	375
R1BK59	Peptidase A1 domain-containing protein	7	7	7	16.7	16.7	16.7	34.294	0	55.774	6923100000	51	323
R1BK63	Uncharacterized protein	3	3	3	42.6	42.6	42.6	13.759	0	26.151	1068900000	8	129
R1BKD7	BTHB domain-containing protein	7	7	7	36.9	36.9	36.9	39.324	0	84.401	12314000000	43	363
R1BL17	PDZ domain-containing protein	3	3	3	57.5	57.5	57.5	11.358	0	21.347	3008400000	15	106
R1BL63	Long-chain specific acyl-CoA dehydrogenase	7	7	7	18.8	18.8	18.8	46.386	0	63.927	6239100000	24	437
R1BL81	Hypothetical protein	6	6	6	48	48	48	18.631	0	81.502	5329000000	33	171
R1BLH4	Methylenetetrahydrofolate reductase (NAD(P)H), EC 1.5.1.20	11	11	11	42.5	42.5	42.5	39.345	0	153.4	11962000000	43	355
R1BLW4	Uncharacterized protein	7	7	7	4.2	4.2	4.2	113.18	0	46.383	4010600000	21	1069
R1BLY5	N-acetylneuraminic acid synthase	8	8	8	46.2	46.2	46.2	34.009	0	96.075	14429000000	45	301
R1BMI0	CRAL-TRIO domain-containing protein	3	3	3	16.4	16.4	16.4	25.788	0	57.46	1742900000	13	238
R1BMP7	Uncharacterized protein	6	6	6	26.5	26.5	26.5	15.706	0	36.579	24933000000	27	147
R1BMU2	PfkB domain-containing protein	3	3	3	13.5	13.5	13.5	34.103	0	55.758	597570000	8	333
R1BNC3	Uncharacterized protein	3	3	2	15.9	15.9	10.3	30.277	0	29.776	817200000	5	271
R1BNP1	60S ribosomal protein L36	1	1	1	18.7	18.7	18.7	8.4941	0	11.89	1599200000	9	75
R1BNQ5	Protochlorophyllide reductase	3	3	3	9.6	9.6	9.6	43.883	0	28.153	722880000	7	429
R1BNT5	Heat shock protein Hsp70	8	8	8	19.4	19.4	19.4	57.445	0	67.362	46185000000	43	535
R1BNW8	Uncharacterized protein	8	8	8	33.8	33.8	33.8	36.247	0	76.512	2858700000	14	337
R1BP93	Uncharacterized protein	10	10	10	45.2	45.2	45.2	27.671	0	119.79	13746000000	76	241
R1BPC9	Uncharacterized protein	10	10	10	47.2	47.2	47.2	31.542	0	109.87	11681000000	50	305
R1BPH5	Aspartate aminotransferase, EC 2.6.1.1	11	11	10	38.7	38.7	36.8	44.842	0	98.493	10345000000	63	408
R1BPR0	Tubulin beta chain	20	20	20	55.9	55.9	55.9	49.668	0	323.31	42321000000	173	444
R1BPS5	40S ribosomal protein S21	5	5	5	55.8	55.8	55.8	9.3284	0	61.756	12101000000	50	86
R1BQ03	Uncharacterized protein	11	11	11	16.6	16.6	16.6	74.352	0	88.388	5688100000	50	718
R1BQB2	Beta-lactamase domain-containing protein	2	2	2	5.4	5.4	5.4	48.849	0	12.854	471080000	5	464
R1BQK0	Uncharacterized protein	1	1	1	12.1	12.1	12.1	18.363	0	11.579	1122300000	8	174
R1BQZ7	DUF1279 domain-containing protein	2	2	2	16.7	16.7	16.7	21.217	0	21.738	641230000	8	209
R1BR48	Exportin 1	2	2	2	10.3	10.3	10.3	35.637	0	14.592	948670000	7	320
R1BRC0	GB1/RHD3-type G domain-containing protein	2	2	2	24.2	24.2	24.2	15.625	0	54.582	896530000	11	149
R1BRH9	VWFA domain-containing protein	3	3	3	21.1	21.1	21.1	26.618	0	32.911	1979200000	20	256
R1BRM2	HATPase_c domain-containing protein	55	55	55	63.4	63.4	63.4	78.93	0	323.31	330890000000	623	688
R1BRU6	Uncharacterized protein	2	2	2	15.9	15.9	15.9	9.1203	0	12.129	4107300000	10	88
R1BS19	Uncharacterized protein	5	5	5	22.8	22.8	22.8	35.411	0	38.953	1053200000	6	334
R1BTJ0	Trans-2-enoyl-CoA reductase	5	5	5	8.4	8.4	8.4	73.89	0	34.882	1559800000	17	678
R1BTM8	Light harvesting protein	12	12	12	54.5	54.5	54.5	23.593	0	215.85	62466000000	169	224
R1BU11	GTP-binding protein (Hypothetical protein) (Rab5b, rab family GTPase)	6	6	6	33.3	33.3	33.3	22.396	0	64.662	3904300000	25	207
R1BUI2	Pyridoxine biosynthesis protein	7	7	7	25.4	25.4	25.4	49.318	0	73.585	3471200000	29	464
R1BUK7	Peptidylprolyl isomerase, EC 5.2.1.8	6	6	6	52.4	52.4	52.4	12.981	0	118.28	10290000000	48	124
R1BUL9	Uncharacterized protein	7	6	6	25.8	21.7	21.7	44.471	0	40.232	2378700000	18	392
R1BUP9	Mitochondrial carrier protein	12	12	12	45.7	45.7	45.7	33.355	0	116.27	15189000000	58	315
R1BV48	Uncharacterized protein	3	3	3	31	31	31	18.092	0	32.25	1259800000	10	171
R1BVC1	RRM domain-containing protein	6	6	6	32.8	32.8	32.8	21.843	0	51.966	2308600000	19	198
R1BVQ4	Clp protease	8	3	3	16.9	6.7	6.7	74.912	0	27.615	1237100000	7	712
R1BVX4	Uncharacterized protein	5	5	5	13.9	13.9	13.9	44.23	0	56.705	1949100000	17	404
R1BW64	Uncharacterized protein	2	2	2	18.8	18.8	18.8	23.637	0	23.968	2511100000	9	218
R1BWK2	Uncharacterized protein	5	5	5	9.3	9.3	9.3	91.271	0	43.244	929570000	15	861
R1BWL7	Chaperonin 10	9	9	9	54.2	54.2	54.2	24.307	0	120.51	11248000000	53	238
R1BWM0	RRM domain-containing protein	4	4	4	7.7	7.7	7.7	68.299	0	50.058	2778200000	30	594
R1BWX3	Uncharacterized protein	3	3	3	24.2	24.2	24.2	20.765	0	31.578	1171700000	11	190
R1BWY4	Uncharacterized protein	1	1	1	7.6	7.6	7.6	18.038	0	11.749	1809400000	8	171
R1BX65	Uncharacterized protein	4	4	4	27.6	27.6	27.6	21.478	0	76.007	4029700000	28	203
R1BX69	Uncharacterized protein	18	18	18	78.3	78.3	78.3	26.693	0	323.31	89304000000	216	244
R1BX73	Hypothetical protein (Receptor of activated protein kinase C)	20	20	20	55.3	55.3	55.3	34.226	0	254.51	21503000000	114	313
R1BXE3	Pyridoxine biosynthesis protein	9	9	9	28.2	28.2	28.2	33.062	0	79.538	15227000000	72	312
R1BXE6	Uncharacterized protein	4	4	4	7.6	7.6	7.6	75.098	0	26.191	2912000000	14	701
R1BXK2	Methyltransf_33 domain-containing protein	3	3	3	30.1	30.1	30.1	31.118	0	58.798	2509400000	23	286
R1BXL9	CS domain-containing protein	10	10	10	46.1	46.1	46.1	23.625	0	137.82	19078000000	62	219
R1BXY2	Proton-translocating NAD(P)(+) transhydrogenase, EC 7.1.1.1	4	4	4	5.4	5.4	5.4	86.305	0	27.493	1530500000	15	836
R1BXY6	Uncharacterized protein	2	2	2	4	4	4	56.925	0	15.683	1413700000	7	521
R1BY36	DnaJ, heat shock 40 kDa protein	3	3	3	12.6	12.6	12.6	38.922	0	37.436	808420000	7	364
R1BY62	Proteasome subunit beta	3	3	3	20.3	20.3	20.3	22.913	0	37.014	1416600000	10	207
R1BY69	PS II complex 12 kDa extrinsic protein	4	4	4	15.3	15.3	15.3	16.026	0	37.305	61899000000	57	150
R1BY95	CAF1C_H4-bd domain-containing protein	11	11	11	39.9	39.9	39.9	47.581	0	141.85	11843000000	85	429
R1BYD6	Mitochondrial import receptor subunit tom40	7	7	7	31.7	31.7	31.7	30.877	0	76.556	4822800000	22	284
R1BYH0	Uncharacterized protein	8	8	8	49.3	49.3	49.3	24.075	0	140.25	7347100000	37	225
R1BYH7	Uncharacterized protein	21	21	21	36.6	36.6	36.6	81.999	0	216.07	21246000000	64	766
R1BYU8	Uncharacterized protein	3	3	3	10	10	10	51.635	0	32.601	751620000	12	498
R1BZG5	AMP-binding domain-containing protein	25	25	25	49	49	49	60.966	0	306.75	34201000000	147	573
R1BZI2	Uncharacterized protein	8	8	8	23.8	23.8	23.8	32.775	0	237.43	27491000000	79	302
R1BZL4	Uncharacterized protein	2	2	2	7.2	7.2	7.2	41.765	0	17.815	573120000	9	388
R1BZN1	ATP-dependent metalloprotease FtsH	26	26	23	45.1	45.1	45.1	69.989	0	323.31	29956000000	154	669
R1BZU3	Pribosyltran domain-containing protein	3	3	3	39.5	39.5	39.5	13.661	0	23.3	533440000	9	129
R1BZZ1	Methylenetetrahydrofolate dehydrogenase	4	4	4	22.7	22.7	22.7	33.561	0	27.952	1570600000	9	304
R1C008	MPN domain-containing protein	4	4	4	38.9	38.9	38.9	20.535	0	31.345	994140000	8	193
R1C067	Uncharacterized protein	2	2	2	9	9	9	24.199	0	13.339	1028300000	7	234
R1C0A3	Light harvesting protein	10	10	10	50.6	50.6	50.6	27.15	0	94.057	10409000000	54	249
R1C0U8	Light harvesting protein	5	5	2	32.6	32.6	26.8	20.326	0	41.288	261430000000	95	190
R1C144	Isocitrate lyase	22	22	22	53.4	53.4	53.4	65.28	0	260	23431000000	92	605
R1C148	Parahox neighbor, EC 3.5.2.17, EC 4.1.1.97 (Ureidoimidazoline (2-oxo-4-hydroxy-4-carboxy-5-) decarboxylase)	2	2	2	13.2	13.2	13.2	35.117	0	11.93	375790000	6	334
R1C1F8	Aha1_N domain-containing protein	11	11	11	40.5	40.5	40.5	37.289	0	124.73	9662500000	38	333
R1C1K9	Uncharacterized protein	2	2	2	3.7	3.7	3.7	103.65	0	19.373	881440000	4	986
R1C280	Uncharacterized protein	3	3	3	14.7	14.7	14.7	44.515	0	27.332	1524900000	10	423
R1C2B5	Tryptophan synthase, EC 4.2.1.20	13	13	13	27.1	27.1	27.1	79.544	0	222.15	7601700000	57	753
R1C2C0	Succinate--CoA ligase [ADP-forming] subunit beta, mitochondrial, EC 6.2.1.5 (Succinyl-CoA synthetase beta chain, SCS-beta)	23	23	23	56.6	56.6	56.6	47.984	0	222.32	34211000000	126	452
R1C2D2	Uncharacterized protein	17	17	17	58.7	58.7	58.7	34.924	0	216.98	24554000000	90	327
R1C2I7	Uncharacterized protein	3	3	3	20.9	20.9	20.9	29.824	0	33.689	3719600000	29	302
R1C2L5	Ribosomal_L28e domain-containing protein	7	7	7	49.6	49.6	49.6	15.429	0	90.011	15613000000	44	139
R1C2R8	DNA-directed RNA polymerase subunit, EC 2.7.7.6	3	3	3	2.2	2.2	2.2	179.28	0	25.871	536500000	5	1615
R1C3X9	GFO_IDH_MocA domain-containing protein	12	12	12	42.9	42.9	42.9	42.522	0	115.96	15056000000	67	399
R1C468	Phenylalanine--tRNA ligase, EC 6.1.1.20	5	5	5	13.1	13.1	13.1	58.127	0	75.88	3593600000	23	528
R1C507	Hypothetical protein	4	4	4	13.4	13.4	13.4	38.779	0	28.085	988340000	11	350
R1C5C5	Uncharacterized protein	11	11	2	30.9	30.9	3.2	43.395	0	174.56	25509000000	111	411
R1C5G4	Peptidyl-prolyl cis-trans isomerase, EC 5.2.1.8	3	3	3	41.1	41.1	41.1	11.99	0	27.018	2984100000	14	112
R1C5H6	Hypothetical protein	15	15	15	79.7	79.7	79.7	25.517	0	274.15	29767000000	95	232
R1C5M1	FCP1 homology domain-containing protein	3	3	3	8.9	8.9	8.9	43.395	0	32.819	907650000	13	406
R1C647	Uncharacterized protein	7	2	2	31.7	4.7	4.7	32.041	0	12.472	2323700000	6	300
R1C6C5	Adenylate kinase	6	6	6	37.9	37.9	37.9	23.277	0	62.438	5331600000	29	219
R1C779	Geranylgeranyl diphosphate reductase, EC 1.3.1.83 (Geranylgeranyl reductase)	24	24	24	64.6	64.6	64.6	49.784	0	317.26	57503000000	159	455
R1C7A3	FACT complex subunit SSRP1	4	4	4	7.5	7.5	7.5	60.533	0	31.987	674930000	14	544
R1C7Q5	Uncharacterized protein	11	11	11	43.2	43.2	43.2	43.963	0	111.71	7477400000	47	407
R1C7T7	Uncharacterized protein	2	2	2	4.9	4.9	4.9	60.495	0	28.259	926880000	8	573
R1C7V8	Ras-related protein	5	5	5	27.2	27.2	27.2	22.534	0	68.158	3801200000	41	202
R1C7W5	Uncharacterized protein	10	10	10	47.1	47.1	47.1	31.233	0	112.06	9110900000	59	297
R1C830	Spermidine synthase	4	4	4	9	9	9	42.966	0	28.816	716220000	10	390
R1C896	RNA helicase, EC 3.6.4.13	17	17	16	63.2	63.2	59.2	45.343	0	290.25	38888000000	113	397
R1C8U1	Uncharacterized protein	7	7	7	50	50	50	16.753	0	146.97	14174000000	79	154
R1C8U8	Uncharacterized protein	2	2	2	5.8	5.8	5.8	48.311	0	13.826	684150000	4	445
R1C922	Light harvesting protein	8	7	7	45.6	45.6	45.6	28.237	0	79.553	9606300000	44	261
R1C9C8	Inorganic diphosphatase, EC 3.6.1.1	8	8	8	26.8	26.8	26.8	53.37	0	95.688	2303500000	24	485
R1C9L1	Putative glutaredoxin	2	2	2	26.8	26.8	26.8	10.671	0	15.467	701020000	11	97
R1C9S8	Uncharacterized protein	8	8	8	48.9	48.9	48.9	19.852	0	152.24	29880000000	49	174
R1C9X8	Uncharacterized protein	3	3	3	19.1	19.1	19.1	19.121	0	23.849	780080000	6	183
R1CA29	Acetyl-coenzyme A synthetase, EC 6.2.1.1	8	8	8	15.6	15.6	15.6	79.65	0	98.881	4145200000	44	739
R1CAB2	Adenylate kinase	11	11	11	57.3	57.3	57.3	25.99	0	114.39	15751000000	60	241
R1CAN4	V-type proton ATPase subunit G	4	4	4	42.3	42.3	42.3	12.061	0	38.207	50623000000	31	111
R1CAZ6	Heat shock protein 90	36	36	36	53.1	53.1	53.1	74.886	0	323.31	45343000000	185	688
R1CB91	Malate dehydrogenase, EC 1.1.1.37	12	12	12	75.1	75.1	75.1	35.298	0	134.03	19047000000	92	342
R1CBX4	Glutamine synthetase	3	3	3	14.8	14.8	14.8	30.801	0	19.864	3084200000	11	283
R1CBX8	Hypothetical protein	2	2	2	24.7	24.7	24.7	16.846	0	49.141	7274500000	22	162
R1CC10	Uncharacterized protein	3	3	2	5.2	5.2	3.4	63.375	0	19.01	4662300000	12	582
R1CC22	Thioredoxin-like_fold domain-containing protein	5	5	5	21.3	21.3	21.3	30.335	0	52.938	1837300000	16	277
R1CC51	Histidine--tRNA ligase, EC 6.1.1.21	10	10	10	18.8	18.8	18.8	67.131	0	158.85	2950800000	34	628
R1CCE3	Uncharacterized protein	4	4	4	35.3	35.3	35.3	20.685	0	33.04	1204800000	10	190
R1CCM6	Uncharacterized protein	4	2	2	7.5	4.6	4.6	87.182	0	56.403	1736000000	16	822
R1CCM8	Phosphoglycerate mutase (2,3-diphosphoglycerate-independent), EC 5.4.2.12	4	4	4	10.4	10.4	10.4	57.206	0	31.933	1344100000	11	529
R1CCR5	Uncharacterized protein	1	1	1	6	6	6	17.586	0.00047348	8.0222	2368800000	11	167
R1CCX2	Protein kinase domain-containing protein	4	4	4	12.7	12.7	12.7	37.394	0	25.077	1414800000	12	339
R1CCZ3	Uncharacterized protein	4	4	4	16	16	16	34.11	0	25.823	1046500000	10	318
R1CD70	Histone domain-containing protein	17	10	0	35.3	26.2	0	27.94	0	259.82	282680000000	171	252
R1CDD8	Formamidase	6	6	6	25.9	25.9	25.9	49.016	0	58.767	1867300000	15	452
R1CDH1	Uncharacterized protein	3	3	3	13.1	13.1	13.1	35.445	0	23.049	1043800000	13	327
R1CDP1	BTB domain-containing protein	4	4	4	9.8	9.8	9.8	52.598	0	29.821	2086200000	12	509
R1CDW9	Uncharacterized protein	4	4	4	14.1	14.1	14.1	63.279	0	60.948	1040100000	12	589
R1CDZ9	NTF2 domain-containing protein	3	3	3	65.4	65.4	65.4	14.185	0	43.709	3055200000	16	127
R1CEB5	tRNA-binding domain-containing protein	3	3	3	20.8	20.8	20.8	17.575	0	22.484	2920500000	6	168
R1CEI4	Uncharacterized protein	3	3	3	13.4	13.4	13.4	42.932	0	34.376	917840000	7	439
R1CER0	Uncharacterized protein	3	3	1	19.5	19.5	6.3	20.609	0	18.742	516370000	9	190
R1CF07	Long-chain specific acyl-CoA dehydrogenase	6	6	6	21.2	21.2	21.2	47.022	0	82.61	1902600000	15	438
R1CF35	Uncharacterized protein	14	14	14	56.9	56.9	56.9	31.606	0	205.42	59208000000	142	304
R1CF43	Dockerin-containing protein	16	16	3	34.1	34.1	6.4	56.104	0	237.42	36296000000	71	528
R1CFR5	MitMem_reg domain-containing protein	1	1	1	10.1	10.1	10.1	21.614	0	34.676	400110000	10	198
R1CFU4	Uncharacterized protein	8	8	8	22.7	22.7	22.7	46.884	0	108.38	4652300000	36	437
R1CFX0	Mitochondrial proton/calcium exchanger protein (Leucine zipper-EF-hand-containing transmembrane protein 1)	5	5	5	16.1	16.1	16.1	71.753	0	60.28	1397000000	14	644
R1CFY5	Uncharacterized protein	4	4	4	26.1	26.1	26.1	26.234	0	31.56	2120400000	12	249
R1CGA1	Uncharacterized protein	6	6	6	50.8	50.8	50.8	14.939	0	78.37	6623500000	40	132
R1CGD3	Uncharacterized protein	3	3	3	20.3	20.3	20.3	13.494	0	35.588	4947700000	18	128
R1CGF0	Light harvesting protein	4	4	4	14.6	14.6	14.6	43.222	0	27.788	1543700000	8	411
R1CGG7	Light harvesting protein	11	11	10	55.4	55.4	55.4	28.083	0	167.41	69802000000	227	260
R1CGZ1	Asparagine--tRNA ligase, EC 6.1.1.22	8	8	8	28.9	28.9	28.9	39.388	0	78.767	7723700000	21	350
R1CH68	40S ribosomal protein S12	7	7	7	76.9	76.9	76.9	15.416	0	115.23	17264000000	51	143
R1CH74	GDP-mannose 4,6-dehydratase, EC 4.2.1.47	2	2	2	10.8	10.8	10.8	39.378	0	34.848	1157600000	14	352
R1CHH1	Uncharacterized protein	2	2	2	8.6	8.6	8.6	33.764	0	15.268	1624500000	4	313
R1CHH6	40S ribosomal protein S6	6	6	6	18.4	18.4	18.4	27.856	0	155.7	21689000000	45	245
R1CHK6	Uncharacterized protein	2	2	2	13.1	13.1	13.1	21.588	0	11.96	283300000	3	199
R1CHP0	E3 ubiquitin ligase	4	4	4	16.3	16.3	16.3	42.21	0	26.512	1979000000	12	406
R1CI20	COP9 signalosome complex subunit 3	4	4	4	8.9	8.9	8.9	46.025	0	27.957	1158300000	7	427
R1CII6	Uncharacterized protein	3	3	3	12.7	12.7	12.7	54.865	0	22.123	5757100000	8	520
R1CJ07	U6 snRNA-associated Sm-like protein LSm8	3	3	3	42.6	42.6	42.6	10.845	0	20.983	2922700000	15	101
R1CJ45	Oligopeptidase A, EC 3.4.24.70	8	8	8	18.4	18.4	18.4	82.587	0	69.448	2380100000	26	767
R1CJ46	Ribosomal_S5_C domain-containing protein	4	4	4	29.2	29.2	29.2	10.065	0	70.488	6496400000	22	89
R1CJA6	Uncharacterized protein	2	2	2	20.5	20.5	20.5	17.874	0	45.947	3177400000	24	161
R1CJH8	Uncharacterized protein	2	2	2	12.4	12.4	12.4	19.353	0.00051046	10.475	1158400000	8	177
R1CJP1	CSD domain-containing protein	5	5	5	55.1	55.1	55.1	12.904	0	55.924	14615000000	41	118
R1CJR5	Uncharacterized protein	5	5	2	15.8	15.8	7.5	41.034	0	33.794	1214800000	17	387
R1CKB7	HDAC_interact domain-containing protein	5	5	5	6.2	6.2	6.2	122.47	0	38.786	2108000000	13	1120
R1CKP5	Uncharacterized protein	4	4	4	33.3	33.3	33.3	36.046	0	30.7	2149600000	12	330
R1CKT7	NAD(P)-bd_dom domain-containing protein	7	7	7	47	47	47	28.26	0	85.688	3138400000	28	279
R1CKY8	Uncharacterized protein	6	6	6	27.5	27.5	27.5	18.734	0	78.261	48811000000	40	182
R1CLB6	Uncharacterized protein	4	4	4	21.4	21.4	21.4	32.635	0	41.944	3020900000	21	313
R1CLU3	Uncharacterized protein	18	18	17	71.6	71.6	71.6	33.984	0	193.83	22639000000	108	317
R1CLY0	Uncharacterized protein	2	2	2	18.2	18.2	18.2	19.499	0	26.118	1421200000	12	187
R1CM30	Uncharacterized protein	2	2	2	10.2	10.2	10.2	29.288	0	15.088	1461900000	8	284
R1CM66	W2 domain-containing protein	7	7	7	16	16	16	52.147	0	117.72	2091300000	18	470
R1CM81	Serine--tRNA ligase, EC 6.1.1.11 (Seryl-tRNA synthetase)	10	10	10	20.2	20.2	20.2	60.7	0	109.6	7439600000	56	544
R1CMF8	RNA helicase, EC 3.6.4.13	3	3	3	7	7	7	81.227	0	24.625	435100000	5	786
R1CMH9	Dolichyl-diphosphooligosaccharide--protein glycotransferase, EC 2.4.99.18	3	3	3	2.2	2.2	2.2	103.23	0	33.962	891190000	6	957
R1CML8	CSD domain-containing protein	2	2	2	77.6	77.6	77.6	6.469	0	25.802	1191300000	6	58
R1CMT6	Light harvesting protein	13	13	10	70.4	70.4	58.5	27.255	0	145.35	25834000000	127	253
R1CMY0	Uncharacterized protein	5	5	5	9.6	9.6	9.6	61.241	0	53.266	2320800000	12	573
R1CN12	Uncharacterized protein	4	4	4	28	28	28	18.358	0	54.794	1344100000	14	168
R1CNI7	Triosephosphate isomerase, EC 5.3.1.1	10	10	10	57.7	57.7	57.7	26.478	0	89.362	19916000000	66	253
R1CNL5	PPM-type phosphatase domain-containing protein	5	5	5	17.7	17.7	17.7	38.07	0	32.571	1548700000	14	372
R1CNN6	L-type lectin-like domain-containing protein	2	2	2	7.9	7.9	7.9	48.926	0	56.95	1150300000	11	444
R1CNT2	Uncharacterized protein	6	6	6	10.9	10.9	10.9	110.57	0	76.597	2450100000	28	1043
R1CP96	Uncharacterized protein	2	2	2	5.6	5.6	5.6	39.288	0	19.153	1163200000	8	376
R1CPI0	Putative nitrite reductase	3	3	3	7.6	7.6	7.6	75.364	0	22.776	889310000	6	715
R1CPI1	Putative acyl-CoA dehydrogenase	12	12	12	40.7	40.7	40.7	50.552	0	121.57	10387000000	55	469
R1CPI4	Uncharacterized protein	3	3	3	13.7	13.7	13.7	32.884	0	20.585	870110000	7	321
R1CPJ7	Chromo domain-containing protein	4	4	4	17.1	17.1	17.1	34.175	0	30.562	1184100000	14	322
R1CPK2	Uncharacterized protein	4	4	4	18.6	18.6	18.6	33.309	0	115.32	6865300000	19	318
R1CPS1	FAS1 domain-containing protein	3	3	3	21.6	21.6	21.6	16.219	0	49.973	2212000000	16	148
R1CPV4	Glucose-6-phosphate 1-epimerase, EC 5.1.3.15	2	2	2	9.2	9.2	9.2	31.134	0	13.628	547380000	7	293
R1CPV8	Uncharacterized protein	1	1	1	9.9	9.9	9.9	22.027	0	17.327	2428800000	8	213
R1CPW4	Long-chain specific acyl-CoA dehydrogenase	13	13	13	52.2	52.2	52.2	42.994	0	169.15	8575700000	55	389
R1CPY1	Isocitrate dehydrogenase, NADP-dependent	30	30	30	51.4	51.4	51.4	83.052	0	323.31	23806000000	173	767
R1CQ20	Uncharacterized protein	20	20	15	73.8	73.8	63.5	42.814	0	278.84	72685000000	154	405
R1CQD6	Calnexin	6	6	6	14.3	14.3	14.3	58.18	0	68.141	2925200000	18	539
R1CQF0	Putative mitochondrial elongation factor	3	3	3	12.4	12.4	12.4	54.801	0	85.897	960420000	9	507
R1CQJ8	CTP synthase, EC 6.3.4.2 (UTP--ammonia ligase)	5	5	3	9.9	9.9	5.1	59.552	0	69.819	2821700000	27	548
R1CQR0	Cysteine--tRNA ligase, EC 6.1.1.16 (Cysteinyl-tRNA synthetase)	2	2	2	4	4	4	74.918	0	12.699	317140000	5	693
R1CR32	Serine/threonine-protein phosphatase, EC 3.1.3.16	2	2	2	9.8	9.8	9.8	34.895	0	13.363	1775600000	6	307
R1CRC7	Uncharacterized protein	3	3	3	7.4	7.4	7.4	45.291	0	28.287	1174700000	6	461
R1CRE5	U6 snRNA-associated Sm-like protein LSm5	4	4	4	85.7	85.7	85.7	8.5677	0	37.22	1163300000	24	77
R1CRR8	Clp R domain-containing protein	4	4	4	9.3	9.3	9.3	78.583	0	37.076	2440900000	9	744
R1CRY1	Glyceraldehyde-3-phosphate dehydrogenase	8	8	8	24.7	24.7	24.7	56.539	0	63.775	5686000000	32	526
R1CRY8	PCI domain-containing protein	4	4	4	12.7	12.7	12.7	40.317	0	39.26	1245300000	12	369
R1CS05	Uncharacterized protein	4	4	4	19.2	19.2	19.2	33.107	0	33.172	3438200000	14	297
R1CSB0	Uncharacterized protein	2	2	2	17.2	17.2	17.2	14.89	0	48.261	2494500000	17	145
R1CSC5	SAM domain-containing protein	2	2	2	6.7	6.7	6.7	43.849	0	13.431	382400000	3	403
R1CSW1	Uncharacterized protein	6	6	6	30	30	30	30.222	0	79.869	18601000000	40	270
R1CT48	Uncharacterized protein	1	1	1	11.3	11.3	11.3	15.196	0	23.491	1082300000	12	133
R1CTE1	Uncharacterized protein	2	2	2	8.9	8.9	8.9	29.628	0	17.126	433550000	4	280
R1CTP1	Uncharacterized protein	7	7	7	11	11	11	99.362	0	85.723	2572200000	17	899
R1CTY2	Light harvesting protein	6	6	6	40.6	40.6	40.6	24.208	0	75.671	3249100000	41	229
R1CU21	AMP-binding domain-containing protein	10	10	10	16.7	16.7	16.7	81.474	0	93.26	4650800000	35	761
R1CUL5	NADH dehydrogenase [ubiquinone] 1 beta subcomplex subunit 9 (Complex I-B22) (NADH-ubiquinone oxidoreductase B22 subunit)	2	2	2	21.1	21.1	21.1	14.606	0	12.791	479670000	4	128
R1CUM2	HTH La-type RNA-binding domain-containing protein	5	5	5	27.2	27.2	27.2	30.489	0	103.24	2984300000	29	287
R1CUT6	Uncharacterized protein	4	4	4	17.9	17.9	17.9	48.081	0	35.265	1253700000	11	446
R1CUU3	Phenylalanine--tRNA ligase, EC 6.1.1.20 (Phenylalanyl-tRNA synthetase)	2	2	2	7	7	7	44.191	0	22.217	1135900000	7	388
R1CUW5	Uncharacterized protein	14	14	14	60.3	60.3	60.3	29.685	0	235.28	27179000000	99	290
R1CUW9	Uncharacterized protein	10	5	5	23.9	10.7	10.7	42.775	0	81.937	5344000000	18	401
R1CUX5	Uncharacterized protein	3	3	3	6.2	6.2	6.2	53.103	0	21.072	1860000000	11	532
R1CUY7	Uncharacterized protein	1	1	1	11.2	11.2	11.2	21.79	0	10.636	2421200000	6	206
R1CUZ0	Ornithine cyclodeaminase	10	10	10	45.5	45.5	45.5	35.759	0	97.024	22844000000	73	345
R1CV01	Hypothetical protein	5	5	5	37.6	37.6	37.6	25.973	0	46.605	723120000	9	242
R1CV07	Light harvesting protein	10	10	10	40.2	40.2	40.2	27.493	0	98.683	8777700000	71	254
R1CVJ0	Macro domain-containing protein	3	3	3	23.9	23.9	23.9	31.631	0	44.533	1482900000	18	310
R1CVN4	Uncharacterized protein	8	8	8	10.5	10.5	10.5	99.439	0	56.596	2297400000	30	904
R1CW10	Mitochondrial import inner membrane translocase subunit	4	4	4	61.9	61.9	61.9	9.3065	0	90.489	11038000000	37	84
R1CW99	Fructose-bisphosphate aldolase, EC 4.1.2.13	3	3	3	8.5	8.5	8.5	48.598	0	41.536	9766100000	12	469
R1CWE3	Geranylgeranyl pyrophosphate synthase	7	7	7	35.1	35.1	35.1	35.82	0	88.491	8477900000	61	336
R1CWJ7	Uncharacterized protein	11	11	11	36.9	36.9	36.9	37.816	0	94.11	3242400000	33	344
R1CWN5	Fumarate reductase	3	3	3	2.7	2.7	2.7	124.65	0	20.954	636060000	6	1204
R1CWT1	Uncharacterized protein	3	3	1	24.3	24.3	4.3	62.494	0	34.792	2221400000	15	625
R1CX78	Uncharacterized protein	6	6	6	24	24	24	38.462	0	60.037	1947200000	17	338
R1CXA2	Long chain acyl-CoA synthetase	11	11	11	18.6	18.6	18.6	78.98	0	106.92	6895300000	42	742
R1CXH0	40S ribosomal protein S25	2	2	2	17.6	17.6	17.6	7.7072	0	12.855	3047500000	9	68
R1CXH4	Fructose-bisphosphate aldolase, EC 4.1.2.13	13	13	13	57.9	57.9	57.9	40.144	0	216.03	32633000000	52	375
R1CXI3	Nop domain-containing protein	7	7	7	23.7	23.7	23.7	53.097	0	73.9	1911300000	20	476
R1CYU7	Hypothetical protein	15	15	3	90	90	37	10.884	0	283.79	102390000000	129	100
R1CYW1	Uncharacterized protein	1	1	1	6.7	6.7	6.7	29.466	0	15.567	1187600000	14	299
R1CYX9	Uncharacterized protein	9	9	9	46.5	46.5	46.5	17.854	0	245.52	11788000000	62	155
R1CZ37	Uncharacterized protein	3	3	3	28.9	28.9	28.9	12.343	0	18.084	2369800000	11	121
R1CZ51	Uncharacterized protein	5	5	5	55.2	55.2	55.2	22.593	0	66.731	8341500000	47	241
R1CZ77	Ribulose-phosphate 3-epimerase, EC 5.1.3.1	14	14	14	75.5	75.5	75.5	27.663	0	150.74	25433000000	63	261
R1CZE3	Nucleolar protein 10	2	2	2	16.9	16.9	16.9	6.8719	0	12.422	572560000	5	59
R1CZI9	Mitochondrial processing peptidase alpha subunit	4	3	3	60.7	60.7	60.7	11.424	0	31.518	4296800000	17	107
R1CZK8	Uncharacterized protein	2	2	2	26.6	26.6	26.6	9.0203	0	26.77	2901200000	4	79
R1CZR0	Uncharacterized protein	5	5	5	54.1	54.1	54.1	17.176	0	74.55	4330600000	31	159
R1CZS5	Adenylyl cyclase-associated protein	7	7	7	14.6	14.6	14.6	53.03	0	47.036	5163400000	18	508
R1CZV8	Serine--tRNA ligase, EC 6.1.1.11 (Seryl-tRNA synthetase)	3	3	3	6.4	6.4	6.4	50.357	0	26.042	740680000	8	471
R1CZZ3	Ornithine carbamoyltransferase	7	7	7	41	41	41	37.771	0	80.515	4673000000	21	356
R1D005	Uncharacterized protein	5	5	5	7.2	7.2	7.2	72.899	0	92.585	5085500000	24	699
R1D011	Lipoyl-binding domain-containing protein	2	2	2	30.8	30.8	30.8	13.699	0	20.529	972560000	14	130
R1D022	Uncharacterized protein	16	16	16	36	36	36	62.436	0	135.27	13040000000	75	600
R1D023	Arginine--tRNA ligase, EC 6.1.1.19 (Arginyl-tRNA synthetase)	2	2	2	4.5	4.5	4.5	64.584	0	14.169	177930000	3	596
R1D0A0	Fumarate hydratase, EC 4.2.1.2	5	5	5	15	15	15	61.388	0	51.084	2173600000	14	567
R1D0A3	Aminomethyltransferase, EC 2.1.2.10 (Glycine cleavage system T protein)	4	4	4	15.9	15.9	15.9	41.157	0	131.4	9790900000	49	384
R1D0B5	Uncharacterized protein	4	4	4	18.5	18.5	18.5	27.507	0	25.716	2264800000	16	249
R1D0C2	Pyruvate carboxylase	16	16	16	40.4	40.4	40.4	59.846	0	152.75	16108000000	66	569
R1D0H2	RNA-binding protein	7	7	7	45.5	45.5	45.5	37.468	0	119.22	5512400000	38	358
R1D0K6	Putative acetyl-CoA acetyltransferase	14	14	14	46.8	46.8	46.8	47.658	0	129.31	17010000000	52	451
R1D0L2	Uncharacterized protein	5	5	5	20.3	20.3	20.3	42.33	0	90.605	6526300000	36	409
R1D0Q9	Valine--tRNA ligase, EC 6.1.1.9 (Valyl-tRNA synthetase)	10	10	10	15.6	15.6	15.6	100.85	0	82.672	3949700000	39	913
R1D0R5	Cation_ATPase_N domain-containing protein	7	7	7	11	11	11	111.76	0	77.471	3819100000	24	1059
R1D0S1	Uncharacterized protein	5	5	5	17.6	17.6	17.6	38.647	0	37.67	1693300000	11	374
R1D0V2	Uncharacterized protein	4	4	4	59	59	59	12.508	0	34.467	16230000000	36	117
R1D0Y2	Acyl carrier protein	2	2	2	12.8	12.8	12.8	12.263	0	16.651	2675600000	19	117
R1D0Y7	Electron transfer flavo protein beta-subunit	4	4	4	20.9	20.9	20.9	15.941	0	26.059	6449300000	23	153
R1D180	Glucosamine_iso domain-containing protein	2	2	2	7.7	7.7	7.7	34.243	0	16.774	544630000	3	337
R1D1A7	eIF-3c_N domain-containing protein	7	7	7	11.2	11.2	11.2	104.73	0	60.935	4389000000	24	973
R1D1D8	Uncharacterized protein	5	5	5	31	31	31	22.1	0	53.596	1785900000	9	210
R1D1G0	Sulfotransfer_1 domain-containing protein	10	10	2	51.1	51.1	15.8	36.246	0	73.705	3132400000	27	317
R1D1J4	N-acylneuraminate cytidylyltransferase	3	3	3	14.2	14.2	14.2	32.465	0	23.789	1090700000	7	302
R1D1L3	Uncharacterized protein	2	2	2	4	4	4	70.191	0	11.999	720590000	3	646
R1D1S8	Hypothetical protein	11	11	11	61.5	61.5	61.5	26.591	0	323.31	9893700000	65	247
R1D1T8	Ribosomal_L18_c domain-containing protein	6	6	6	36.8	36.8	36.8	34.436	0	60.627	9464200000	47	304
R1D1X2	Pyruvate dehydrogenase E1, beta subunit	11	11	11	44.4	44.4	44.4	39.453	0	90.794	7788700000	64	365
R1D1X4	NADH dehydrogenase 1 alpha subcomplex	4	4	4	20.5	20.5	20.5	36.805	0	31.09	1354800000	11	347
R1D1Z4	Uncharacterized protein	3	3	3	44.3	44.3	44.3	11.361	0	36.338	10191000000	30	115
R1D253	ETF domain-containing protein	11	3	3	61.8	27.4	27.4	29.2	0	65.104	3191300000	23	285
R1D289	Proteasome subunit alpha type	10	10	10	55.3	55.3	55.3	28.774	0	165.84	7763500000	46	264
R1D2C9	Uncharacterized protein	10	10	10	29.4	29.4	29.4	57.627	0	109.45	3255500000	29	513
R1D2H4	Uncharacterized protein	4	4	4	19.6	19.6	19.6	16.902	0	72.946	4930000000	23	158
R1D2P8	Uncharacterized protein	2	2	2	7.9	7.9	7.9	53.321	0	15.056	622240000	6	495
R1D2V9	PCI domain-containing protein	3	3	3	16.2	16.2	16.2	40.431	0	32.941	1525500000	11	383
R1D2Y4	Light harvesting protein	2	2	2	30.3	30.3	30.3	21.665	0	19.249	2745600000	14	208
R1D2Z9	Translation initiation factor IF-2	10	10	10	28	28	28	59.591	0	116.17	2997400000	28	567
R1D306	Dimerisation2 domain-containing protein	4	4	4	18.5	18.5	18.5	29.518	0	96.368	9968400000	24	276
R1D364	Peptidylprolyl isomerase, EC 5.2.1.8	3	3	3	19.6	19.6	19.6	23.431	0	28.964	902520000	13	224
R1D367	Uncharacterized protein	7	7	7	37.1	37.1	37.1	26.173	0	63.728	4854300000	43	245
R1D369	Oxygen-evolving enhancer protein 1 of photosystem II	23	23	23	63.7	63.7	63.7	32.901	0	323.31	186130000000	234	314
R1D395	Uncharacterized protein	3	3	3	39.3	39.3	39.3	15.697	0	31.7	671500000	8	145
R1D3D2	ATP synthase subunit alpha	41	41	36	63.1	63.1	58.5	58.507	0	323.31	259980000000	414	544
R1D3R4	Uncharacterized protein	3	3	3	21.8	21.8	21.8	15.203	0	20.733	2423000000	12	142
R1D3T2	Uncharacterized protein	2	2	2	2.5	2.5	2.5	103.64	0	16.939	279380000	8	1025
R1D3T5	Uncharacterized protein	4	4	4	33.5	33.5	33.5	27.455	0	34.027	2186200000	12	254
R1D455	Uncharacterized protein	6	6	6	34.3	34.3	34.3	24.033	0	74.623	5044400000	27	233
R1D461	Uncharacterized protein	30	30	5	39.4	39.4	5.5	89.037	0	323.31	28863000000	158	838
R1D468	Uncharacterized protein	4	4	4	34.6	34.6	34.6	25.551	0	44.388	1997200000	16	243
R1D4N1	Nuclear pore protein	2	2	2	5.1	5.1	5.1	69.147	0	55.479	563080000	7	671
R1D4P7	Sm domain-containing protein	6	6	6	24.9	24.9	24.9	20.104	0	74.111	6124600000	33	193
R1D4T2	Rab18, rab family GTPase	3	3	3	24.4	24.4	24.4	22.204	0	23.186	1425400000	11	201
R1D4V2	Uncharacterized protein	4	4	4	17.2	17.2	17.2	30.644	0	31.226	1797200000	13	297
R1D4Y0	Acetylglutamate kinase	7	7	7	33	33	33	33.593	0	55.861	1903900000	16	327
R1D4Y3	Hypothetical protein	3	3	3	23.8	23.8	23.8	14.15	0	25.3	7471100000	24	126
R1D4Y7	Uncharacterized protein	1	1	1	14.8	14.8	14.8	11.757	0.00089206	7.0312	978540000	6	108
R1D4Y8	Putative threonine synthase	10	10	10	21.1	21.1	21.1	55.785	0	105.8	4156200000	30	526
R1D509	Polyketide synthase, EC 2.3.1.-	18	18	10	2.1	2.1	1.3	2176.5	0	181.91	8406700000	57	21165
R1D521	Uncharacterized protein	43	43	43	57.6	57.6	57.6	89.021	0	323.31	171530000000	454	785
R1D557	Uncharacterized protein	5	5	5	63	63	63	11.446	0	40.501	7494000000	26	108
R1D567	Biotin carboxylation domain-containing protein	9	2	2	56.5	8.3	8.3	21.073	0	11.4	1225800000	16	193
R1D594	SBP_bac_5 domain-containing protein	23	23	23	34.1	34.1	34.1	126.35	0	323.31	25749000000	106	1160
R1D5A0	Uncharacterized protein	5	5	5	14.4	14.4	14.4	51.841	0	67.787	1897600000	10	486
R1D5F0	Mitochondrial processing peptidase	26	26	26	57.2	57.2	57.2	51.814	0	323.31	29579000000	167	467
R1D5F4	Aldose 1-epimerase, EC 5.1.3.3	4	4	4	18.5	18.5	18.5	35.544	0	36.07	2094200000	20	329
R1D5G4	Phosphopyruvate hydratase, EC 4.2.1.11	25	25	25	70.4	70.4	70.4	49.837	0	323.31	39611000000	196	476
R1D5H9	Uncharacterized protein	15	15	15	32.6	32.6	32.6	60.518	0	182.96	30619000000	95	530
R1D5M2	40S ribosomal protein S27	2	2	2	16.9	16.9	16.9	9.1337	0	56.988	2363100000	7	83
R1D5P1	CCT-beta	13	13	4	35.5	35.5	6.8	53.691	0	137.22	7488000000	50	498
R1D5R5	Uncharacterized protein	2	2	2	8.6	8.6	8.6	19.64	0	13.4	1170800000	9	187
R1D5S6	ADP/ATP translocase (ADP,ATP carrier protein)	17	17	17	46.8	46.8	46.8	35.356	0	171.04	39362000000	222	329
R1D5S9	Hypothetical protein (Thioredoxin reductase)	29	29	29	77.1	77.1	77.1	52.028	0	323.31	64088000000	247	493
R1D5T6	Uncharacterized protein	3	3	3	7.5	7.5	7.5	67.366	0	24.912	744480000	3	655
R1D5U9	AAA domain-containing protein	7	7	7	16.2	16.2	16.2	42.215	0	56.966	3405700000	31	376
R1D5X6	Uncharacterized protein	6	6	6	56.8	56.8	56.8	16.501	0	56.139	10761000000	62	148
R1D5Y1	Uncharacterized protein	2	2	1	23.1	23.1	6.3	23.833	0	17.522	1833600000	13	221
R1D606	Calnexin	9	9	9	27.9	27.9	27.9	48.875	0	127.15	16832000000	60	444
R1D641	Hydroxymethylbilane synthase, EC 2.5.1.61 (Hydroxymethylbilane synthase)	17	17	17	47.9	47.9	47.9	41.222	0	187.86	24026000000	108	388
R1D674	Uncharacterized protein	3	3	3	11.6	11.6	11.6	49.056	0	25.418	1079400000	12	447
R1D681	Light harvesting protein	4	4	4	31.1	31.1	31.1	19.888	0	29.876	4125700000	18	183
R1D689	Chorismate synthase, EC 4.2.3.5	4	4	4	11.9	11.9	11.9	44.674	0	27.641	1334800000	11	436
R1D6F2	Heat shock protein 60	44	44	44	67.3	67.3	67.3	53.378	0	323.31	200360000000	414	504
R1D6F5	Hypothetical protein	3	3	3	32.2	32.2	32.2	13.416	0	87.52	7757300000	28	121
R1D6I8	Eukaryotic translation initiation factor 3 subunit H, eIF3h	4	4	4	10.1	10.1	10.1	37.162	0	24.087	1354100000	12	335
R1D6M7	Uncharacterized protein	3	3	3	9.6	9.6	9.6	48.167	0	26.046	551490000	9	449
R1D6P9	Sulfolipid biosynthesis protein	7	7	7	31	31	31	51.104	0	145.65	5154500000	34	474
R1D6R5	KH type-2 domain-containing protein	11	11	11	46.3	46.3	46.3	25.492	0	258.13	13260000000	93	229
R1D6Y1	Calreticulin	15	15	15	38	38	38	45.059	0	166.59	101310000000	166	397
R1D6Z5	Fructose-bisphosphate aldolase, EC 4.1.2.13	4	4	4	16.6	16.6	16.6	52.064	0	36.483	1481000000	14	483
R1D790	ATP-dependent (S)-NAD(P)H-hydrate dehydratase, EC 4.2.1.93 (ATP-dependent NAD(P)HX dehydratase)	7	7	7	32.6	32.6	32.6	34.067	0	61.497	2899400000	18	331
R1D7A7	Divinyl chlorophyllide a 8-vinyl-reductase, chloroplastic, EC 1.3.1.75	8	8	8	30.7	30.7	30.7	43.076	0	167.59	4756000000	40	404
R1D7B2	Peptidyl-prolyl cis-trans isomerase, PPIase, EC 5.2.1.8	3	3	3	15.4	15.4	15.4	25.878	0	22.258	2415500000	16	241
R1D7D8	Uncharacterized protein	6	6	6	22.6	22.6	22.6	40.475	0	55.056	3253400000	23	376
R1D7G1	Uncharacterized protein	12	12	12	54.2	54.2	54.2	27.3	0	222.03	12738000000	70	251
R1D7K3	SBPase	11	2	2	35.8	7.8	7.8	38.357	0	13.529	723930000	6	358
R1D7K6	Histone H3	12	2	2	52.9	9.6	9.6	15.356	0	15.189	6266200000	17	136
R1D7L7	Arginine biosynthesis bifunctional protein ArgJ, mitochondrial	4	4	4	11.7	11.7	11.7	42.793	0	31.997	1547100000	14	418
R1D7M8	AAA domain-containing protein	6	6	6	17.9	17.9	17.9	75.8	0	49.736	1913000000	16	694
R1D7N9	Uncharacterized protein	5	5	5	26.6	26.6	26.6	23.248	0	57.522	1728600000	16	218
R1D7S0	Uncharacterized protein	4	4	4	20.6	20.6	20.6	36.688	0	70.055	1474500000	14	349
R1D7S6	Peptidylprolyl isomerase, EC 5.2.1.8	2	2	2	26.5	26.5	26.5	13.008	0	21.675	581500000	4	117
R1D7S7	Uncharacterized protein	4	4	4	26.4	26.4	26.4	21.318	0	29.453	1823000000	14	197
R1D7Y9	Uncharacterized protein	3	3	3	12.5	12.5	12.5	33.697	0	30.949	3177300000	12	297
R1D7Z0	Delta-12 fatty acid desaturase	1	1	1	4.7	4.7	4.7	42.849	0.0021459	6.6374	414430000	4	386
R1D818	Uncharacterized protein	6	6	6	17.7	17.7	17.7	44.74	0	67.877	2989600000	25	406
R1D864	60S acidic ribosomal protein P0	14	14	14	53	53	53	33.828	0	156.98	16121000000	100	317
R1D888	Uncharacterized protein	5	5	5	30.6	30.6	30.6	20.976	0	51.205	3169800000	25	196
R1D899	von Willebrand factor type A domain-containing protein	5	5	5	14.8	14.8	14.8	47.934	0	45.945	1406700000	16	461
R1D8D5	Uncharacterized protein	5	5	5	20.6	20.6	20.6	32.663	0	46.147	2266900000	14	310
R1D8F4	Cysteine synthase	8	8	8	39.5	39.5	39.5	32.615	0	123.34	16049000000	62	311
R1D8F9	Phosphoglycerate dehydrogenase, EC 1.1.1.95	6	6	6	16.6	16.6	16.6	46.944	0	71.931	3276000000	23	434
R1D8Q3	Peptidylprolyl isomerase, EC 5.2.1.8	2	2	2	8.1	8.1	8.1	24.126	0	11.006	658680000	4	222
R1D8W8	Vacuolar H+-ATPase V1 sector, subunit E	5	5	5	23.1	23.1	23.1	18.691	0	58.161	30045000000	58	169
R1D913	Uncharacterized protein	4	4	4	24.7	24.7	24.7	15.613	0	45.944	3555900000	23	150
R1D916	Beta-ketoacyl-[acyl-carrier-protein] synthase I, EC 2.3.1.41	9	9	9	36.2	36.2	36.2	46.572	0	110.17	6239100000	33	439
R1D932	Uncharacterized protein	7	7	7	12.8	12.8	12.8	80.955	0	55.748	9027100000	21	718
R1D958	Elongation factor Ts, mitochondrial, EF-Ts, EF-TsMt	5	5	5	28	28	28	31.506	0	46.777	1636200000	12	307
R1D9B3	Uncharacterized protein	6	6	6	24.1	24.1	24.1	20.576	0	44.588	2436200000	23	195
R1D9B5	1-deoxy-D-xylulose-5-phosphate reductoisomerase, EC 1.1.1.267	2	2	2	9.2	9.2	9.2	48.472	0	20.107	1573200000	7	456
R1D9F1	Uncharacterized protein	10	10	10	26.8	26.8	26.8	57.21	0	76.231	2878200000	12	514
R1D9G4	Actin depolymerizing factor ADF/cofilin	10	10	10	66.7	66.7	66.7	15.187	0	134.36	52519000000	115	138
R1D9H7	RNA-binding protein	2	2	2	23	23	23	12.588	0	37.411	1681500000	8	126
R1D9K0	Importin N-terminal domain-containing protein	10	10	10	17.7	17.7	17.7	98.928	0	132.76	6144600000	26	897
R1D9L5	Branched-chain amino acid aminotransferase	6	6	6	19.8	19.8	19.8	43.115	0	133.13	3643400000	24	393
R1D9N5	E2 ubiquitin-conjugating enzyme, EC 2.3.2.23	2	2	2	8.6	8.6	8.6	21.803	0	17.911	452980000	11	197
R1D9R0	Ribosomal protein L19	2	2	2	41.7	41.7	41.7	6.7511	0	23.915	2532900000	10	60
R1D9U1	ATP synthase O subunit mitochondrial	7	7	7	42.4	42.4	42.4	19.784	0	63.443	13372000000	28	191
R1DA41	Uncharacterized protein	2	2	2	19	19	19	15.207	0	16.204	1259600000	7	142
R1DA53	Uncharacterized protein	3	3	3	7.2	7.2	7.2	37.954	0	17.457	1033100000	8	348
R1DAC4	AAA domain-containing protein	10	10	10	27.4	27.4	27.4	43.99	0	143.71	3988800000	34	394
R1DAG5	Uncharacterized protein	7	7	4	15.1	15.1	9.2	89.014	0	67.208	2034500000	17	846
R1DAR2	Uncharacterized protein	3	3	3	26	26	26	13.03	0	25.08	779030000	6	123
R1DAT7	Uncharacterized protein	5	5	5	20.4	20.4	20.4	27.916	0	61.926	1510500000	13	260
R1DAU2	Uncharacterized protein	4	4	4	31	31	31	22.278	0	35.088	2292900000	19	200
R1DAV6	Light harvesting protein	9	9	7	46.6	46.6	45.9	28.302	0	105.9	22199000000	81	268
R1DAX5	Proteasome subunit beta	5	5	5	29	29	29	26.458	0	46.309	3186600000	25	241
R1DAZ4	Uncharacterized protein	3	3	3	4.3	4.3	4.3	111.15	0	27.876	628640000	6	1025
R1DAZ7	Sulfate adenylyltransferase, EC 2.7.7.4	21	21	21	55.1	55.1	55.1	44.585	0	239.21	62846000000	179	412
R1DB23	Uncharacterized protein	2	2	2	15.2	15.2	15.2	19.302	0	17.216	446840000	8	184
R1DB26	Uncharacterized protein	3	3	3	12.5	12.5	12.5	33.14	0	33.529	3354800000	15	319
R1DB32	60S ribosomal protein L27a	3	3	3	14.7	14.7	14.7	16.61	0	33.878	3047700000	17	150
R1DB33	Uncharacterized protein	3	3	3	22.5	22.5	22.5	19.148	0	18.871	1236500000	7	187
R1DB74	Hypothetical protein	9	9	9	53.9	53.9	53.9	24.513	0	119.22	10607000000	44	243
R1DB89	Light harvesting protein	4	4	4	28.1	28.1	28.1	31.728	0	43.069	1675000000	14	299
R1DB98	UDP-glucose:glyco protein glucosyltransferase	6	6	1	10.8	10.8	1.9	87.777	0	54.509	1293400000	12	807
R1DBA7	VWFA domain-containing protein	8	8	8	8.1	8.1	8.1	138.15	0	57.609	2103700000	19	1291
R1DBB0	Aminotran_5 domain-containing protein	13	13	13	44.6	44.6	44.6	47.834	0	155.91	6907900000	47	451
R1DBB7	Uncharacterized protein	8	8	8	33.5	33.5	33.5	26.188	0	109.45	12064000000	54	245
R1DBH7	Uncharacterized protein	3	3	3	21.2	21.2	21.2	36.559	0	30.385	767630000	11	358
R1DBQ2	Hypothetical protein	3	3	3	14.6	14.6	14.6	38.371	0	49.494	1460300000	13	342
R1DBT8	IBB domain-containing protein	4	4	4	8.5	8.5	8.5	56.71	0	59.095	1461100000	27	519
R1DBU8	Uncharacterized protein	5	5	5	31	31	31	25.538	0	46.362	891970000	11	245
R1DC10	Caffeoyl-CoA O-methyltransferase	3	3	3	6.9	6.9	6.9	48.822	0	24.702	639540000	5	464
R1DC59	Uncharacterized protein	6	6	6	57.9	57.9	57.9	14.875	0	147.75	1899300000	17	145
R1DCH3	Uncharacterized protein	3	3	3	14.1	14.1	14.1	35.544	0	20.151	2962400000	14	334
R1DCI1	Uncharacterized protein	4	4	4	29	29	29	28.272	0	44.61	2642400000	11	269
R1DCM0	Uncharacterized protein	10	10	10	27.1	27.1	27.1	64.437	0	91.382	9268900000	40	601
R1DCN0	NAD_binding_1 domain-containing protein	6	6	6	28.2	28.2	28.2	28.232	0	56.026	8945600000	31	273
R1DCN2	Light harvesting protein	4	4	4	25.7	25.7	25.7	21.815	0	41.712	44107000000	25	210
R1DCP0	Glutamine amidotransferase type-2 domain-containing protein	11	11	11	26.9	26.9	26.9	58.476	0	117.7	9098700000	44	535
R1DCP8	Nascent polypeptide-associated complex subunit beta	7	7	7	63.2	63.2	63.2	16.432	0	119.28	12792000000	54	152
R1DCR0	Uncharacterized protein	4	4	3	21.8	21.8	16.7	24.693	0	31.417	4086000000	19	234
R1DCS9	ATP-dependent Clp protease proteolytic subunit, EC 3.4.21.92	3	3	3	15.6	15.6	15.6	32.868	0	26.143	6140100000	23	308
R1DCT2	HYPK_UBA domain-containing protein	5	5	5	35.9	35.9	35.9	16.434	0	56.531	4836900000	36	153
R1DCU8	Uncharacterized protein	2	2	2	20.9	20.9	20.9	17.011	0	17.452	573930000	4	158
R1DCW3	Putative propionyl-CoA carboxylase	23	23	23	51.7	51.7	51.7	57.818	0	297.91	22046000000	109	534
R1DD43	H(+)-exporting diphosphatase, EC 7.1.3.1	4	3	3	7	7	7	72.127	0	23.164	2040900000	16	701
R1DD60	Uncharacterized protein	5	5	5	25.5	25.5	25.5	16.642	0	57.497	9752600000	37	153
R1DD63	Uncharacterized protein	36	36	36	47.6	47.6	47.6	71.255	0	323.31	316940000000	456	653
R1DDE4	Methylcrotonoyl-CoA carboxylase, EC 6.4.1.4 (3-methylcrotonyl-CoA carboxylase 2) (3-methylcrotonyl-CoA:carbon dioxide ligase subunit beta)	5	5	5	20.2	20.2	20.2	52.641	0	52.288	974120000	13	505
R1DDK6	Uncharacterized protein	2	2	2	11.1	11.1	11.1	21.836	0	17.159	1402200000	12	207
R1DDM0	Uncharacterized protein	4	4	4	12	12	12	25.485	0	49.046	5348200000	24	233
R1DDV4	Uncharacterized protein	5	5	3	11.3	11.3	7.7	71.168	0	39.676	4034200000	29	661
R1DDW0	Uncharacterized protein	4	4	4	37.3	37.3	37.3	13.078	0	49.406	1970800000	14	126
R1DE07	Uncharacterized protein	3	3	3	12.2	12.2	12.2	33.84	0	18.751	1103500000	5	335
R1DE09	Hydroxymethylglutaryl-CoA synthase, HMG-CoA synthase, EC 2.3.3.10 (3-hydroxy-3-methylglutaryl coenzyme A synthase)	4	4	4	15.9	15.9	15.9	50.525	0	29.573	1525600000	8	478
R1DE25	Rab GDP dissociation inhibitor	12	12	12	33.7	33.7	33.7	55.773	0	103.05	6329700000	34	510
R1DE31	Uncharacterized protein	2	2	2	6.7	6.7	6.7	27.479	0	13.358	699880000	6	268
R1DE36	Uncharacterized protein	4	4	4	12.6	12.6	12.6	56.786	0	31.681	1153600000	14	540
R1DE40	Methionine adenosyltransferase, EC 2.5.1.6	23	23	23	72.4	72.4	72.4	31.93	0	323.31	140940000000	184	294
R1DEA1	J domain-containing protein	5	5	5	18.2	18.2	18.2	40.111	0	84.303	2436100000	9	373
R1DEA6	Uncharacterized protein	4	4	4	17.5	17.5	17.5	22.381	0	96.244	5561100000	53	217
R1DEC6	Uncharacterized protein	1	1	1	5.5	5.5	5.5	30.712	0	25.371	612550000	7	308
R1DED1	Electron transfer flavoprotein subunit alpha, Alpha-ETF	13	13	5	56.7	56.7	27	33.955	0	211.76	28374000000	101	330
R1DEE5	Dihydroxy-acid dehydratase, EC 4.2.1.9	6	6	6	20.4	20.4	20.4	55.271	0	44.286	2441500000	19	525
R1DEG8	DP-N-acetylglucosamine pyrophosphorylase	10	10	9	22.5	22.5	20.7	69.138	0	106.4	3660200000	24	652
R1DEL6	Ribosomal_L14e domain-containing protein	6	6	6	61.5	61.5	61.5	14.339	0	53.304	3543500000	23	130
R1DEN0	Acetylornithine aminotransferase	4	4	4	29.6	29.6	29.6	23.447	0	32.5	1405300000	14	223
R1DEP9	Putative cytochrome c	7	7	7	54.8	54.8	54.8	12.298	0	113.82	38600000000	79	115
R1DET5	Uncharacterized protein	5	5	5	19.2	19.2	19.2	22.416	0	162.03	8828300000	35	203
R1DEU8	Uncharacterized protein	1	1	1	20.4	20.4	20.4	10.043	0.00050865	10.353	571880000	10	98
R1DEZ0	Uncharacterized protein	28	28	28	35.4	35.4	35.4	115.31	0	323.31	45386000000	179	1041
R1DF81	Nitroreductase domain-containing protein	6	6	6	58.9	58.9	58.9	23.231	0	78.486	2347800000	20	219
R1DFC1	Lysyl-tRNA synthetase	7	7	7	15.1	15.1	15.1	64.527	0	76.17	2462500000	16	590
R1DFC2	Uncharacterized protein	3	3	3	8.7	8.7	8.7	37.432	0	24.213	2546300000	21	334
R1DFE0	Uncharacterized protein	6	6	6	58.6	58.6	58.6	13.398	0	79.403	14443000000	32	116
R1DFG8	Peptidyl-prolyl cis-trans isomerase, PPIase, EC 5.2.1.8	9	9	9	69.4	69.4	69.4	22.844	0	201.38	24493000000	81	216
R1DFP5	Uncharacterized protein	6	6	6	3	3	3	279.45	0	47.226	1420600000	14	2692
R1DFR1	Pyruvate carboxylase, EC 6.4.1.1	15	15	15	19.3	19.3	19.3	122.03	0	192.05	6730500000	50	1128
R1DFR3	Uncharacterized protein	1	1	1	15.2	15.2	15.2	15.249	0	23.912	1145500000	12	138
R1DFT7	Cytochrome c1	3	3	3	14.6	14.6	14.6	31.144	0	29.138	1655700000	15	281
R1DG23	Glycerol-3-phosphate dehydrogenase [NAD(+)], EC 1.1.1.8	18	18	16	62	62	52.5	32.742	0	195.92	31192000000	107	303
R1DG90	Light harvesting protein	5	5	5	35.3	35.3	35.3	23.904	0	61.697	10396000000	43	221
R1DGA5	Helicase C-terminal domain-containing protein	2	2	2	59.7	59.7	59.7	6.8135	0	33.258	2266500000	12	62
R1DGI5	Uncharacterized protein	7	7	7	65.3	65.3	65.3	21.43	0	136.39	4889000000	40	216
R1DGJ0	Uncharacterized protein	4	4	4	19.5	19.5	19.5	34.33	0	35.999	1026700000	11	313
R1DGK7	Uncharacterized protein	3	3	3	27.6	27.6	27.6	14.06	0	21.543	1899200000	12	134
R1DGQ0	Ribonucloprotein	4	4	4	55.9	55.9	55.9	13.767	0	44.637	4256000000	21	127
R1DGQ1	Ribosomal_S7 domain-containing protein	9	9	9	33.8	33.8	33.8	21.997	0	111.83	9169400000	58	195
R1DGT4	Uncharacterized protein	1	1	1	7.6	7.6	7.6	13.128	0.0021468	6.6464	2020000000	12	118
R1DGW4	Uncharacterized protein	4	4	4	17.6	17.6	17.6	30.669	0	47.739	2246100000	21	290
R1DGX4	Pyruvate kinase, EC 2.7.1.40	5	5	5	24.6	24.6	24.6	37.74	0	84.098	1618700000	33	357
R1DGX8	Uncharacterized protein	2	2	2	40	40	40	8.0761	0	34.446	1560600000	4	80
R1DGZ3	Uncharacterized protein	4	4	4	33.9	33.9	33.9	11.907	0	30.429	2091800000	10	115
R1DH33	ADP-ribosylation factor (Hypothetical protein)	6	6	6	40.4	40.4	40.4	20.699	0	58.077	2531900000	17	183
R1DH37	Alanine--tRNA ligase, EC 6.1.1.7 (Alanyl-tRNA synthetase, AlaRS)	4	4	4	5.4	5.4	5.4	99.351	0	59.618	1872000000	16	953
R1DH42	Fumarate hydratase, EC 4.2.1.2	6	6	6	17.8	17.8	17.8	46.565	0	41.059	2481200000	22	443
R1DH70	Glutamate-1-semialdehyde 2,1-aminomutase, EC 5.4.3.8	17	17	17	56.4	56.4	56.4	48.548	0	231.14	33960000000	97	459
R1DH86	Pept_C1 domain-containing protein	5	5	5	16.9	16.9	16.9	37.49	0	56.856	11381000000	33	350
R1DHD0	Putative death-specific protein with Ca binding EF hand domain	4	4	4	27.3	27.3	27.3	17.274	0	26.85	1702900000	12	154
R1DHF2	Uncharacterized protein	9	9	9	45.7	45.7	45.7	23.599	0	128.36	13141000000	91	223
R1DHG0	Uncharacterized protein	3	3	3	4.9	4.9	4.9	88.812	0	56.379	722020000	14	884
R1DHH1	3'-5' exonuclease domain-containing protein	3	3	3	12.9	12.9	12.9	56.526	0	34.717	2093400000	15	542
R1DHI7	NAD(P)-bd_dom domain-containing protein	4	4	4	5.6	5.6	5.6	125.27	0	51.827	1645800000	18	1133
R1DHJ5	Putative glutaredoxin	1	1	1	35	35	35	10.545	0	20.349	1157300000	12	100
R1DHK7	EF-hand domain-containing protein	9	9	9	17.4	17.4	17.4	66.906	0	76.639	5907600000	31	614
R1DHM9	CSD domain-containing protein	4	4	4	62.7	62.7	62.7	8.0859	0	37.675	14268000000	16	75
R1DHP0	Sm protein F	4	4	4	48.7	48.7	48.7	8.792	0	31.267	6247400000	11	78
R1DHQ1	SPFH domain-containing protein	12	12	12	47.4	47.4	47.4	33.543	0	158.61	19578000000	74	306
R1DHY2	Uncharacterized protein	16	16	16	44.1	44.1	44.1	33.047	0	247.63	18643000000	92	311
R1DHZ2	Uncharacterized protein	6	6	6	22.9	22.9	22.9	35.563	0	47.086	2158100000	20	332
R1DHZ4	Polyadenylate-binding protein, PABP	23	23	23	44.6	44.6	44.6	67.581	0	282.41	42164000000	201	628
R1DIA0	PAP_fibrillin domain-containing protein	8	8	8	40	40	40	28.711	0	138.16	6315100000	39	270
R1DIE6	SUI1 domain-containing protein	4	4	4	47.6	47.6	47.6	13.848	0	62.396	2264600000	16	126
R1DIG3	Uncharacterized protein	4	4	4	38.5	38.5	38.5	12.661	0	49.965	8194300000	43	117
R1DIJ3	GLTP domain-containing protein	3	3	3	17.3	17.3	17.3	24.279	0	20.092	1422200000	10	226
R1DIM4	Peptidylprolyl isomerase, EC 5.2.1.8	2	2	2	17.1	17.1	17.1	16.105	0	27.778	1019000000	15	152
R1DIQ7	Uncharacterized protein	6	6	6	32.9	32.9	32.9	19.288	0	75.38	26155000000	61	173
R1DIR0	Tr-type G domain-containing protein	13	13	13	17.4	17.4	17.4	110.83	0	110.48	3672200000	32	1001
R1DIT6	Uncharacterized protein	3	3	3	29.2	29.2	29.2	15.881	0	24.355	2179600000	16	154
R1DIY9	Uncharacterized protein	4	4	4	16.1	16.1	16.1	54.016	0	41.348	1065600000	17	527
R1DIZ9	Mitochondrial carrier protein	12	12	12	38.4	38.4	38.4	31.756	0	121.33	14220000000	76	302
R1DJ20	4-hydroxy-tetrahydrodipicolinate synthase, EC 4.3.3.7	4	4	4	15.5	15.5	15.5	42.568	0	48.623	1569700000	15	412
R1DJ83	Uncharacterized protein	7	7	7	59.6	59.6	59.6	17.378	0	89.649	7715800000	42	171
R1DJG5	Uncharacterized protein	6	6	6	27.5	27.5	27.5	33.029	0	48.03	2700500000	18	309
R1DJG8	Translocon-associated protein subunit alpha (Signal sequence receptor subunit alpha)	4	4	4	23.9	23.9	23.9	27.29	0	50.081	3755900000	19	259
R1DJQ4	U6 snRNA-associated Sm-like protein LSm3	6	6	6	48.4	48.4	48.4	10.59	0	55.227	2074700000	18	93
R1DJT4	Uncharacterized protein	3	3	3	12.1	12.1	12.1	29.583	0	18.737	849320000	6	272
R1DJT7	Secretory protein 31	3	3	3	4.9	4.9	4.9	122.45	0	32.53	1024600000	10	1166
R1DJU8	Acetyl-CoA carboxylase	70	70	63	62.1	62.1	56.2	170.51	0	323.31	97925000000	432	1576
R1DJX7	Uncharacterized protein	4	4	4	4.9	4.9	4.9	97.517	0	23.816	995400000	7	901
R1DK02	Small nuclear ribonucleoprotein Sm D1 (snRNP core protein D1)	5	5	2	25.6	25.6	8.7	21.768	0	138	10544000000	48	207
R1DK06	Uncharacterized protein	13	13	13	70.1	70.1	70.1	21.245	0	255.19	33319000000	109	197
R1DK44	Polyprenyl synthetase	5	5	5	16.4	16.4	16.4	45.774	0	31.595	2729500000	11	408
R1DK55	Uncharacterized protein	13	13	13	74.1	74.1	74.1	20.471	0	187.77	34484000000	129	193
R1DK71	Tr-type G domain-containing protein	23	23	23	36.7	36.7	36.7	93.471	0	323.31	86271000000	267	844
R1DK85	Putative cytochrome c	4	4	4	26.2	26.2	26.2	21.844	0	38.102	2291900000	23	206
R1DKC2	Rab2, rab family GTPase	6	6	6	33.7	33.7	33.7	23.097	0	51.7	3802200000	22	208
R1DKC7	UV excision repair protein RAD23	4	4	4	26.7	26.7	26.7	22.541	0	38.125	7208300000	39	206
R1DKG0	PDZ domain-containing protein	4	4	4	19.7	19.7	19.7	42.527	0	39.447	1686000000	15	412
R1DKK4	Adaptor protein 2 beta subunit 1	13	13	13	20	20	20	102.02	0	115.56	10011000000	48	933
R1DKL0	Ribosomal_L16 domain-containing protein	10	10	10	34.8	34.8	34.8	25.24	0	100.8	18629000000	58	221
R1DKS4	Glucose-6-phosphate isomerase, EC 5.3.1.9	10	10	10	30.3	30.3	30.3	56.579	0	80.998	11904000000	65	515
R1DKS6	Putative replication factor C subunit 2	4	4	4	20.9	20.9	20.9	36.078	0	35.959	728080000	7	335
R1DKU4	ATP synthase gamma subunit	23	23	23	54	54	54	38.976	0	323.31	91981000000	204	359
R1DL14	Homoserine dehydrogenase, EC 1.1.1.3	5	5	5	29.4	29.4	29.4	38.573	0	73.854	1715800000	20	384
R1DL43	PPPDE domain-containing protein	6	6	6	34.5	34.5	34.5	30.174	0	43.791	1084200000	15	281
R1DLD1	Polyketide synthase, EC 2.3.1.-	14	10	5	4.3	3.7	2	756.1	0	90.629	4245100000	29	7318
R1DLH2	Uncharacterized protein	3	3	3	26.8	26.8	26.8	16.341	0	24.464	4658500000	18	149
R1DLH5	SBP_bac_5 domain-containing protein	3	3	3	24.5	24.5	24.5	15.912	0	52.514	5744800000	26	139
R1DLI3	Glutathione peroxidase	5	5	5	22.4	22.4	22.4	30.703	0	34.37	770380000	6	286
R1DLJ1	Uncharacterized protein	13	13	13	21.1	21.1	21.1	94.348	0	147.61	7252300000	74	845
R1DLK4	Hypothetical protein (Ubiquinol-cytochrome C reductase complex 14kD subunit)	3	3	3	48	48	48	14.199	0	26.9	3704100000	26	123
R1DLL7	Zeta-carotene desaturase, chloroplastic/chromoplastic, EC 1.3.5.6 (9,9'-di-cis-zeta-carotene desaturase) (Carotene 7,8-desaturase)	3	3	3	7.9	7.9	7.9	63.205	0	57.401	2356300000	15	580
R1DLW2	Uncharacterized protein	4	4	4	22.5	22.5	22.5	21.89	0	35.662	3786000000	25	209
R1DLX4	Glutamyl-tRNA synthetase	5	5	5	11.6	11.6	11.6	54.048	0	51.067	1174400000	20	507
R1DM36	Uncharacterized protein	3	3	3	13.1	13.1	13.1	23.616	0	19.492	1733600000	11	222
R1DM52	UMP-CMP kinase, EC 2.7.4.14 (Deoxycytidylate kinase, CK, dCMP kinase) (Uridine monophosphate/cytidine monophosphate kinase, UMP/CMP kinase, UMP/CMPK)	8	8	8	40	40	40	31.294	0	56.001	3071400000	30	290
R1DM58	3-oxoacyl-[acyl-carrier-protein] synthase	7	7	7	29.3	29.3	29.3	47.495	0	158.55	8988700000	60	460
R1DM96	Glutathione-disulfide reductase, EC 1.8.1.7	9	9	9	30.8	30.8	30.8	53.089	0	81.342	6232000000	44	507
R1DMC3	FAD-oxidase_C domain-containing protein	4	4	4	34.5	34.5	34.5	12.249	0	34.354	2856200000	20	113
R1DMJ8	IF-2 domain-containing protein	2	2	2	4.9	4.9	4.9	34.424	0	10.623	682670000	9	325
R1DML5	Uncharacterized protein	14	14	14	19	19	19	97.231	0	100.14	13690000000	59	906
R1DMQ2	Light harvesting protein	1	1	1	9.5	9.5	9.5	22.454	0	18.048	2206700000	11	211
R1DMT6	Uncharacterized protein	5	5	5	24.8	24.8	24.8	16.865	0	49.651	79648000000	67	165
R1DMT8	Transketolase, EC 2.2.1.1	37	37	37	68.6	68.6	68.6	73.728	0	323.31	203730000000	410	694
R1DN57	Uncharacterized protein	2	2	2	11.7	11.7	11.7	27.2	0	17.891	543890000	10	265
R1DN67	Uncharacterized protein	2	2	2	19	19	19	19.579	0	59.172	1483200000	11	184
R1DNB7	Uncharacterized protein	5	5	5	31.8	31.8	31.8	24.863	0	36.806	2901500000	18	236
R1DNB9	Peptide-methionine (R)-S-oxide reductase, EC 1.8.4.12	3	3	3	20.7	20.7	20.7	17.392	0	28.399	687540000	4	169
R1DNC0	Non-specific serine/threonine protein kinase, EC 2.7.11.1	2	2	2	8.3	8.3	8.3	36.075	0	23.212	1614100000	8	314
R1DNF0	Cysteine synthase	16	16	15	62.2	62.2	62.2	40.201	0	217.91	34216000000	134	378
R1DNF7	Ribosomal protein	7	7	7	35.6	35.6	35.6	24.449	0	62.826	6949800000	38	216
R1DNI3	Uncharacterized protein	6	6	6	36.6	36.6	36.6	27.617	0	50.882	6701200000	31	254
R1DNM1	Transmembrane Na+/H+ exchanger	4	4	4	8.9	8.9	8.9	76.865	0	38.976	3868400000	30	705
R1DNN3	Malic enzyme	5	5	5	17.5	17.5	17.5	59.672	0	70.688	3778900000	27	548
R1DNU5	Glutamine amidotransferase type-2 domain-containing protein	5	5	5	5.2	5.2	5.2	132.24	0	32.365	1919500000	7	1222
R1DP06	Uncharacterized protein	3	3	3	5.9	5.9	5.9	78.787	0	23.121	595800000	10	716
R1DP38	Histone H2A	10	10	9	67.5	67.5	67.5	13.12	0	135.64	334340000000	235	123
R1DP44	Hydroxymethylglutaryl-CoA lyase, EC 4.1.3.4	2	2	2	6.3	6.3	6.3	40.025	0	15.407	435710000	6	383
R1DP62	Uncharacterized protein	5	5	5	41.3	41.3	41.3	14.014	0	84.266	12021000000	30	121
R1DP77	Ferredoxin-sulfite reductase	11	11	11	20.5	20.5	20.5	78.354	0	142.83	3738700000	42	717
R1DPB2	Palmitoyl-protein thioesterase 1, EC 3.1.2.22 (Palmitoyl-protein hydrolase 1)	5	5	5	19.3	19.3	19.3	38.174	0	34.962	752640000	7	352
R1DPF5	Serine hydroxymethyltransferase, EC 2.1.2.1	31	31	31	84.1	84.1	84.1	50.252	0	323.31	92262000000	243	458
R1DPH4	Aconitate hydratase	7	7	7	22.2	22.2	22.2	55.345	0	58.012	2270100000	23	510
R1DPI9	Uncharacterized protein	19	19	19	53.1	53.1	53.1	36.627	0	201.09	21630000000	141	352
R1DPK2	ATP-dependent Clp protease proteolytic subunit	3	3	3	12.4	12.4	12.4	27.378	0	45.783	560030000	8	259
R1DPK6	Glycine cleavage system H protein	2	2	2	11.9	11.9	11.9	16.217	0	12.432	6165800000	16	151
R1DPS6	Glyceraldehyde 3-phosphate dehydrogenase	10	10	10	37.1	37.1	37.1	30.524	0	116.98	25377000000	92	280
R1DQ22	Glycine--tRNA ligase, EC 6.1.1.14 (Diadenosine tetraphosphate synthetase)	16	16	16	30.4	30.4	30.4	73.496	0	187.42	13097000000	79	668
R1DQ28	Tyrosine--tRNA ligase, EC 6.1.1.1 (Tyrosyl-tRNA synthetase)	4	4	4	20	20	20	46.63	0	58.054	968800000	13	439
R1DQC5	Electron transfer flavoprotein-ubiquinone oxidoreductase, ETF-QO, EC 1.5.5.1	3	3	3	7.8	7.8	7.8	67.964	0	23.665	987160000	11	625
R1DQG9	Peptidyl-prolyl cis-trans isomerase, EC 5.2.1.8	5	5	5	31.5	31.5	31.5	18.032	0	42.896	2151800000	16	168
R1DQK0	Cellulase domain-containing protein	7	7	7	17.3	17.3	17.3	65.925	0	53.543	2494100000	26	591
R1DQK3	Uncharacterized protein	2	2	2	22.5	22.5	22.5	15.323	0	13.902	659190000	7	138
R1DQK8	Rab6, rab family GTPase	2	2	2	5.8	5.8	5.8	23.977	0	50.884	4573300000	19	223
R1DQL9	Uncharacterized protein	3	3	3	27.8	27.8	27.8	10.025	0	19.681	2652800000	24	90
R1DQM3	Uncharacterized protein	4	4	4	8.3	8.3	8.3	54.968	0	33.911	1395800000	14	521
R1DQU4	Diphthine--ammonia ligase, EC 6.3.1.14 (Diphthamide synthase) (Diphthamide synthetase)	9	4	4	4.1	2.6	2.6	217.12	0	31.97	666820000	8	2045
R1DRA9	Uncharacterized protein	8	8	8	35.9	35.9	35.9	38.357	0	106.99	14852000000	63	354
R1DRB5	PALP domain-containing protein	6	6	6	32	32	32	36.341	0	58.716	2618900000	34	350
R1DRQ1	TPM_phosphatase domain-containing protein	4	4	4	29.6	29.6	29.6	24.321	0	32.257	1845200000	11	223
R1DRS2	Thioredoxin	4	4	4	21.4	21.4	21.4	36.527	0	80.662	1071800000	15	351
R1DS02	Uncharacterized protein	3	3	3	14.5	14.5	14.5	36.165	0	26.036	508950000	8	339
R1DS08	Putative short-chain dehydrogenase/reductase SDR	8	8	3	49.8	49.8	22.1	24.445	0	72.001	2531700000	24	231
R1DS27	Uncharacterized protein	5	5	5	8.6	8.6	8.6	108.95	0	55.232	2506000000	17	1021
R1DS54	Uncharacterized protein	2	2	2	17.3	17.3	17.3	25.699	0	104.37	411950000	5	254
R1DS80	Uncharacterized protein	12	12	12	47.1	47.1	47.1	25.71	0	134.34	69104000000	179	240
R1DSI4	Uncharacterized protein	4	4	4	4.8	4.8	4.8	143.82	0	76.549	16402000000	68	1337
R1DSL4	NAPRTase domain-containing protein	7	7	7	14.4	14.4	14.4	90.647	0	54.3	1427000000	9	848
R1DSN5	Uncharacterized protein	2	2	2	11.2	11.2	11.2	26.024	0	20.06	2249600000	12	260
R1DSN7	PDZ domain-containing protein	5	5	5	16	16	16	40.822	0	52.22	15365000000	37	381
R1DSP1	Uncharacterized protein	4	4	4	24.3	24.3	24.3	15.808	0	30.235	6949400000	22	152
R1DSP2	Putative ribosomal protein L30	6	6	6	34.2	34.2	34.2	12.601	0	74.462	5871600000	33	117
R1DSR8	Uncharacterized protein	9	9	9	55.5	55.5	55.5	21.497	0	70.558	11033000000	40	191
R1DSS1	Uncharacterized protein	2	2	2	12.8	12.8	12.8	19.71	0	15.704	797120000	5	187
R1DSS3	Ribosomal_L2_C domain-containing protein	8	8	8	38.3	38.3	38.3	28.427	0	83.388	28535000000	67	261
R1DSU3	Adenosylhomocysteinase, EC 3.3.1.1	38	38	38	71.3	71.3	71.3	53.519	0	323.31	220870000000	409	487
R1DSV0	Eukaryotic translation initiation factor 5A, eIF-5A	5	5	5	42.8	42.8	42.8	18.235	0	56.156	3053600000	13	166
R1DSX5	Tetrahydrofolate dehydrogenase/cyclohydrolase	3	3	3	58.9	58.9	58.9	8.9303	0	48.518	980210000	13	90
R1DSY9	Uncharacterized protein	9	9	9	33.2	33.2	33.2	40.327	0	176.63	5971900000	42	382
R1DT44	Adenylate kinase isoenzyme 6 homolog, AK6, EC 2.7.4.3 (Dual activity adenylate kinase/ATPase, AK/ATPase)	2	2	2	15	15	15	20.106	0	14.544	662540000	9	180
R1DT70	Uncharacterized protein	2	2	2	10.8	10.8	10.8	41.053	0	14.548	406460000	8	370
R1DT79	Uncharacterized protein	9	9	9	28.2	28.2	28.2	50.562	0	136.75	3418300000	25	472
R1DTA1	ATP-synt_DE_N domain-containing protein	4	4	4	23.9	23.9	23.9	21.165	0	56.592	16653000000	63	197
R1DTA2	Uncharacterized protein	7	7	7	30.2	30.2	30.2	20.48	0	55.154	23221000000	58	182
R1DTE5	Uncharacterized protein	6	6	6	41.5	41.5	41.5	21.984	0	71.108	3072900000	27	205
R1DTF1	Light harvesting protein	1	1	1	5	5	5	29.65	0.00046598	7.612	267270000	6	281
R1DTH7	Uncharacterized protein	3	3	3	25	25	25	18.649	0	33.343	930120000	12	180
R1DTR7	Uncharacterized protein	6	6	6	68.4	68.4	68.4	14.504	0	62.094	7410600000	42	136
R1DU51	Uncharacterized protein	2	2	2	56.5	56.5	56.5	4.7995	0	27.302	2992200000	7	46
R1DU53	KARI N-terminal Rossmann domain-containing protein	12	12	12	31.5	31.5	31.5	30.998	0	311.88	29425000000	109	286
R1DU85	Actin/actin-related protein alternative (Putative actin)	28	28	23	77.9	77.9	68.4	41.658	0	323.31	141520000000	304	376
R1DUD8	Na+/Ca2+-K+ exchanger	4	4	4	6.4	6.4	6.4	67.902	0	79.744	5774200000	22	623
R1DUH6	Uncharacterized protein	7	7	7	9.2	9.2	9.2	126.19	0	77.13	2246900000	19	1102
R1DUH7	Uncharacterized protein	3	3	3	24.2	24.2	24.2	20.302	0	29.43	876380000	11	194
R1DUM5	Uncharacterized protein	3	3	3	26.9	26.9	26.9	14.766	0	49.119	2058200000	14	130
R1DUQ5	Gelsolin with villin headpeace	19	19	19	34.8	34.8	34.8	91.048	0	237.04	18124000000	97	857
R1DUR0	Uncharacterized protein	11	11	11	9.7	9.7	9.7	241.46	0	134.34	3537200000	28	2155
R1DUS7	Uncharacterized protein	7	7	7	62.4	62.4	62.4	17.425	0	75.837	10111000000	29	170
R1DUW7	Uncharacterized protein	3	3	3	19.2	19.2	19.2	13.761	0	18.315	6475000000	10	120
R1DUX3	Gamma carbonic anhydrase	5	5	5	25.1	25.1	25.1	24.923	0	47.268	4542700000	26	235
R1DUY5	PPDK_N domain-containing protein	8	8	8	10.6	10.6	10.6	108.63	0	76.596	3504700000	33	997
R1DUZ9	Ferredoxin--NADP(+) reductase, EC 1.18.1.2	34	34	15	74.1	74.1	46.6	38.916	0	323.31	164410000000	400	352
R1DV19	Mitochondrial carrier protein	9	9	9	38.1	38.1	38.1	37.147	0	186.18	9952400000	85	360
R1DV36	Uncharacterized protein	2	2	2	25.2	25.2	25.2	13.298	0	15.427	1136000000	7	123
R1DV80	Thioredoxin domain-containing protein	2	2	2	11.2	11.2	11.2	26.892	0	16.309	2868500000	12	260
R1DVE7	Succinate-semialdehyde dehydrogenase [NAD(P)]	14	14	14	37.5	37.5	37.5	53.676	0	126.79	9690000000	66	509
R1DVJ5	Uncharacterized protein	3	3	3	22.4	22.4	22.4	11.013	0	53.46	6489500000	31	98
R1DVW3	Protoporphyrin IX methyltransferase	7	7	7	37.4	37.4	37.4	28.41	0	174.66	5291900000	39	262
R1DVY4	Hypothetical protein	4	4	4	22.3	22.3	22.3	26.973	0	33.817	1689800000	21	269
R1DW37	Uncharacterized protein	5	5	5	22.3	22.3	22.3	23.442	0	41.302	1898400000	19	229
R1DW72	Proteasome subunit beta	9	9	9	61.8	61.8	61.8	25.954	0	167.03	7774400000	40	241
R1DW75	PHB domain-containing protein	14	14	14	35.2	35.2	35.2	59.236	0	213.18	8664800000	51	551
R1DW82	Phosphopyruvate hydratase, EC 4.2.1.11	28	28	28	63.9	63.9	63.9	53.97	0	323.31	44998000000	229	499
R1DW98	CULLIN_2 domain-containing protein	14	14	14	22.2	22.2	22.2	89.563	0	149.28	3655100000	48	779
R1DWA2	Alanyl-tRNA synthetase	4	4	3	5.4	5.4	4.2	85.109	0	32.948	1092400000	14	817
R1DWB6	Uncharacterized protein	2	2	2	27.3	27.3	27.3	13.196	0	22.78	870610000	9	121
R1DWC9	3HCDH_N domain-containing protein	2	2	2	9.9	9.9	9.9	23.061	0	12.916	1447000000	8	222
R1DWG1	S-formylglutathione hydrolase, EC 3.1.2.12	7	7	7	43.8	43.8	43.8	30.432	0	97.029	3641100000	26	283
R1DWQ0	Glutamine synthetase, EC 6.3.1.2	6	6	6	21.4	21.4	21.4	46.958	0	66.059	7570500000	26	429
R1DWQ3	Uncharacterized protein	9	9	9	18.4	18.4	18.4	81.714	0	115.88	3013600000	27	792
R1DWR7	Myb-like domain-containing protein	3	3	3	20.5	20.5	20.5	21.658	0	29.583	1818500000	7	205
R1DWS2	Light harvesting protein	6	6	6	35.1	35.1	35.1	25.406	0	83.911	11587000000	42	239
R1DWX5	Dihydrolipoamide acetyltransferase component of pyruvate dehydrogenase complex, EC 2.3.1.-	8	8	8	21.8	21.8	21.8	48.457	0	105.86	19039000000	60	463
R1DX99	Glutamine synthetase	2	2	2	18.1	18.1	18.1	14.841	0	13.727	1328200000	14	138
R1DXH5	Peptidase_S49 domain-containing protein	3	3	3	15.1	15.1	15.1	36.253	0	23.507	550430000	7	344
R1DXH8	H(+)-exporting diphosphatase, EC 7.1.3.1	3	3	3	4.9	4.9	4.9	93.747	0	26.726	3525800000	11	904
R1DXI8	Uncharacterized protein	4	4	4	15.4	15.4	15.4	46.953	0	32.235	2052200000	15	421
R1DXJ7	Aldehyde dehydrogenase	5	5	5	16.9	16.9	16.9	61.174	0	31.16	895690000	12	557
R1DXK3	Uncharacterized protein	3	2	2	6.5	4.3	4.3	56.645	0	12.689	819350000	3	556
R1DXP3	Uncharacterized protein	1	1	1	2.7	2.7	2.7	36.127	0	12.759	895670000	9	335
R1DXV0	Uncharacterized protein	4	3	3	14.5	12.1	12.1	40.532	0	19.693	1195800000	9	379
R1DXV2	Uncharacterized protein	3	3	3	21.7	21.7	21.7	29.315	0	29.292	1214800000	9	286
R1DXV9	Glycylpeptide N-tetradecanoyltransferase, EC 2.3.1.97	2	2	2	6.2	6.2	6.2	50.461	0	15.679	566670000	3	453
R1DY47	Uncharacterized protein	2	2	2	5.3	5.3	5.3	50.46	0	19.516	471710000	6	470
R1DY82	Uncharacterized protein	9	9	9	58.8	58.8	58.8	25.072	0	203.55	15065000000	91	233
R1DY94	Light harvesting protein	2	2	2	13.6	13.6	13.6	20.744	0	39.684	3399200000	26	198
R1DYC7	NAD_Gly3P_dh_N domain-containing protein	12	12	5	74.3	74.3	32.7	22.835	0	323.31	144270000000	157	214
R1DYI5	Carbamoyl-phosphate synthase	33	33	33	26.4	26.4	26.4	162.55	0	323.31	22602000000	141	1495
R1DYL0	Uncharacterized protein	2	2	2	9.6	9.6	9.6	22.299	0	12.246	346760000	8	209
R1DYN2	Uncharacterized protein	5	5	5	33.3	33.3	33.3	16.573	0	39.192	2946700000	20	162
R1DYP9	Uncharacterized protein	3	3	3	11.6	11.6	11.6	30.966	0	21.571	591670000	8	293
R1DYR1	Uncharacterized protein	15	5	4	68.6	29.3	19.6	29.6	0	54.669	22309000000	60	280
R1DYR5	Sm domain-containing protein	2	2	2	41	41	41	9.1454	0	12.823	1149900000	7	83
R1DYU5	AAA domain-containing protein	3	3	3	11.9	11.9	11.9	48.34	0	33.853	1376300000	13	436
R1DYV2	Uncharacterized protein	1	1	1	5.4	5.4	5.4	22.294	0.00089326	7.0506	431920000	6	204
R1DYY4	Coatomer subunit zeta	4	4	4	26.2	26.2	26.2	12.102	0	39.487	2853800000	24	107
R1DZ00	Uncharacterized protein	13	13	8	68	68	44.5	28.307	0	323.31	154910000000	166	256
R1DZ98	6,7-dimethyl-8-ribityllumazine synthase, DMRL synthase, EC 2.5.1.78	5	5	5	43.6	43.6	43.6	22.634	0	56.22	5277000000	33	218
R1DZE0	PDZ domain-containing protein	2	2	2	8.2	8.2	8.2	20.176	0	17.856	1963200000	13	194
R1DZH9	Sm domain-containing protein	3	3	3	38.1	38.1	38.1	11.765	0	27.624	872030000	11	105
R1DZL0	Uncharacterized protein	10	10	10	61	61	61	16.106	0	97.516	20713000000	54	146
R1DZL8	Uncharacterized protein	4	4	4	32.9	32.9	32.9	18.455	0	64.313	24553000000	42	167
R1DZR0	HMG box domain-containing protein	1	1	1	19.1	19.1	19.1	7.4036	0.004916	6.2069	5808200000	10	68
R1DZW9	Small nuclear ribonucleoprotein Sm D2, Sm-D2 (snRNP core protein D2)	3	3	3	14.5	14.5	14.5	12.51	0	23.965	2475700000	15	110
R1DZX4	Putative hydroxyacyl-coenzyme A dehydrogenase/3-ketoacyl-coenzyme A thiolase/enoyl-coenzyme A hydratase alpha subunit	32	32	32	52.1	52.1	52.1	80.408	0	323.31	38123000000	219	756
R1DZY2	Centrin-like protein	4	4	4	33.7	33.7	33.7	19.302	0	26.09	2730400000	15	169
R1E004	GH16 domain-containing protein	7	7	7	17.7	17.7	17.7	35.539	0	59.793	2075500000	16	334
R1E040	Rhodanese domain-containing protein	7	7	7	32.5	32.5	32.5	16.96	0	51.562	3999200000	21	163
R1E053	Uncharacterized protein	3	3	3	16.7	16.7	16.7	28.078	0	23.511	1756300000	17	258
R1E092	3-isopropylmalate dehydratase, EC 4.2.1.33 (Alpha-IPM isomerase) (Isopropylmalate isomerase)	2	2	2	3.4	3.4	3.4	84.02	0	18.189	3385800000	11	787
R1E097	Hypothetical protein	6	6	6	12.3	12.3	12.3	74.381	0	50.773	1564700000	16	682
R1E0C4	Uncharacterized protein	3	3	2	10.6	10.6	6.4	42.151	0	44.219	1998000000	6	377
R1E0G9	Aspartate-semialdehyde dehydrogenase	13	13	13	42.6	42.6	42.6	42.818	0	171.97	5764800000	41	408
R1E0H9	Enhancer of rudimentary	2	2	2	18.2	18.2	18.2	14.805	0	15.341	1544100000	7	132
R1E0J6	Uncharacterized protein	2	2	2	18.3	18.3	18.3	20.141	0	18.863	784460000	7	180
R1E0J9	STI1 domain-containing protein	2	2	2	15.2	15.2	15.2	21.322	0	18.539	2220400000	12	198
R1E0S5	SAM domain-containing protein	2	2	2	17.4	17.4	17.4	11.97	0	12.162	505520000	6	109
R1E0X2	Peptidyl-prolyl cis-trans isomerase, EC 5.2.1.8	3	3	3	44.7	44.7	44.7	13.601	0	61.137	1124000000	9	132
R1E112	Proliferation-associated protein 2G4	17	17	17	43.9	43.9	43.9	40.541	0	218.18	21308000000	104	374
R1E130	Protein kinase domain-containing protein	3	3	3	4.5	4.5	4.5	78.082	0	17.785	256080000	3	714
R1E135	MIF4G domain-containing protein	5	5	5	10.8	10.8	10.8	55.36	0	40.068	2566100000	17	509
R1E1B6	Uncharacterized protein	4	4	4	18.4	18.4	18.4	32.024	0	112.46	5043400000	31	305
R1E1C6	Uncharacterized protein	2	2	2	17.6	17.6	17.6	18.903	0	17.321	4967800000	24	176
R1E1E6	Phosphoribulokinase, chloroplastic, EC 2.7.1.19 (Phosphopentokinase)	19	19	19	56.3	56.3	56.3	40.928	0	231	68610000000	185	373
R1E1H2	Uncharacterized protein	9	9	9	39.7	39.7	39.7	22.237	0	91.414	4965600000	37	194
R1E1Q7	ABM domain-containing protein	4	4	4	27.6	27.6	27.6	18.403	0	29.558	817130000	15	174
R1E1W6	YTH domain-containing protein	1	1	1	4.1	4.1	4.1	50.098	0	14.172	783940000	4	485
R1E1Z9	Proteasome subunit alpha type	6	6	6	68.6	68.6	68.6	16.893	0	100.17	6446400000	42	156
R1E249	Uncharacterized protein	6	6	6	31.5	31.5	31.5	20.177	0	67.448	1610400000	19	184
R1E250	Elongin-C	2	2	2	25.3	25.3	25.3	10.979	0	18.711	1470800000	10	99
R1E2B1	Uncharacterized protein	5	5	5	34.7	34.7	34.7	20.771	0	50.716	3010400000	24	193
R1E2D8	Uncharacterized protein	4	4	4	10.6	10.6	10.6	83.555	0	37.168	1924000000	18	783
R1E2K8	Uncharacterized protein	3	3	1	5.5	5.5	2.1	123.74	0	31.969	2540500000	13	1229
R1E2P4	Uncharacterized protein	2	2	2	4.7	4.7	4.7	32.193	0	11.682	928850000	11	316
R1E2R6	Ribosomal_L11 domain-containing protein	1	1	1	14.3	14.3	14.3	11.621	0	39.99	5898900000	18	105
R1E2U0	Heat shock protein 60	8	8	8	23.4	23.4	23.4	62.733	0	88.051	3293000000	26	586
R1E2U6	Uncharacterized protein	4	4	4	13.3	13.3	13.3	46.491	0	36.052	892380000	10	436
R1E2V0	Peptidyl-prolyl cis-trans isomerase, PPIase, EC 5.2.1.8	10	9	9	67.6	63.7	63.7	19.465	0	128.53	6652700000	38	182
R1E2Y7	PDZ domain-containing protein	2	2	2	9.6	9.6	9.6	26.024	0	19.444	425690000	8	250
R1E2Z7	Uncharacterized protein	2	2	2	9.2	9.2	9.2	17.87	0	22.564	253140000	3	163
R1E340	UBC core domain-containing protein	7	7	7	42.7	42.7	42.7	16.576	0	66.657	9510600000	50	150
R1E345	Proline--tRNA ligase, EC 6.1.1.15	4	4	4	12.2	12.2	12.2	65.09	0	41.007	1095000000	18	615
R1E369	40S ribosomal protein SA	9	9	9	42.8	42.8	42.8	31.625	0	215.51	17949000000	58	283
R1E380	Uncharacterized protein	5	5	5	21	21	21	36.584	0	93.412	8342700000	29	343
R1E3C2	Ubiquitin-fold modifier 1	4	4	4	82.8	82.8	82.8	9.3137	0	27.749	9129200000	26	87
R1E3D4	Uncharacterized protein	9	9	9	20.2	20.2	20.2	83.837	0	84.996	9829100000	38	762
R1E3F1	Uncharacterized protein	3	3	3	3.3	3.3	3.3	112.53	0	17.01	745580000	4	1055
R1E3P5	Uncharacterized protein	5	5	5	10.1	10.1	10.1	56.101	0	29.425	1539000000	11	533
R1E3P7	Tubulin alpha chain	14	14	0	39.4	39.4	0	49.738	0	198.62	9423300000	60	449
R1E3S2	Uncharacterized protein	16	16	16	30.9	30.9	30.9	77.104	0	188.31	44266000000	135	708
R1E445	Hsp90 chaperone protein kinase-targeting subunit	8	8	8	25	25	25	40.771	0	84.482	4292800000	29	360
R1E490	BIG1, ArfGEF of the BIG/SEC7 subfamily	5	5	5	4.4	4.4	4.4	183.94	0	30.888	542930000	8	1716
R1E494	Uncharacterized protein	5	5	5	34.4	34.4	34.4	10.698	0	58.809	6446000000	38	96
R1E509	Secretory protein 13	2	2	2	14.6	14.6	14.6	24.381	0	14	402510000	4	213
R1E535	Hsp104	11	11	8	19.4	19.4	13.6	92.71	0	101.43	7875000000	32	877
R1E5H9	Mitogen-activated protein kinase, EC 2.7.11.24	3	3	3	7.9	7.9	7.9	41.933	0	18.929	581110000	10	368
R1E5N3	UDP-glucuronate decarboxylase, EC 4.1.1.35	7	7	7	25.5	25.5	25.5	38.601	0	73.477	4187900000	28	349
R1E5Q8	RRM domain-containing protein	2	2	2	25.5	25.5	25.5	17.198	0	15.817	2424400000	11	161
R1E5W6	Putative Lipoamide dehydrogenase 1	9	9	5	25.6	25.6	14.6	54.319	0	145.92	14306000000	63	515
R1E5X1	Fructose-bisphosphate aldolase, EC 4.1.2.13	19	19	19	73.1	73.1	73.1	42.699	0	323.31	64970000000	182	391
R1E5X3	Peptide-methionine (S)-S-oxide reductase, EC 1.8.4.11 (Peptide-methionine (S)-S-oxide reductase)	6	6	6	22.1	22.1	22.1	29.383	0	41.92	2460400000	28	262
R1E5Y1	Porphobilinogen synthase, EC 4.2.1.24 (Porphobilinogen synthase)	12	12	12	38	38	38	44.238	0	143.17	10168000000	69	405
R1E604	40S ribosomal protein S26	4	4	4	33.6	33.6	33.6	12.552	0	31.687	4802500000	19	107
R1E6A7	Uncharacterized protein	3	3	3	4.4	4.4	4.4	24.563	0	17.989	4185700000	13	225
R1E6G5	SRP40_C domain-containing protein	2	2	2	14.7	14.7	14.7	25.39	0	19.521	1969600000	18	238
R1E6I2	Orotate phosphoribosyltransferase, EC 2.4.2.10	5	5	5	30.9	30.9	30.9	23.685	0	47.163	4273800000	29	223
R1E6P6	ABM domain-containing protein	2	2	2	28	28	28	10.994	0	18.451	2065600000	11	100
R1E6U8	PRP1_N domain-containing protein	4	4	4	4.7	4.7	4.7	103.69	0	33.422	700530000	9	940
R1E6W3	Uncharacterized protein	2	2	2	19.9	19.9	19.9	16.72	0	16.146	531420000	4	151
R1E6W7	Proteasome subunit alpha type	3	3	3	43	43	43	9.1685	0	46.357	4153600000	11	86
R1E7E9	KOW domain-containing protein	5	5	5	19.5	19.5	19.5	14.173	0	89.722	7273400000	22	123
R1E7G3	Enoyl-CoA hydratase	13	13	13	51.2	51.2	51.2	30.056	0	187.16	14224000000	62	283
R1E7U4	VWFA domain-containing protein	5	5	5	6.4	6.4	6.4	73.462	0	41.749	1262000000	13	701
R1E829	Uncharacterized protein	7	7	7	61	61	61	15.09	0	247.9	64533000000	68	136
R1E853	Uncharacterized protein	2	2	2	32.5	32.5	32.5	9.3838	0	21.141	1637000000	15	80
R1E8X3	Cell division cycle protein 48	13	13	13	27.9	27.9	27.9	70.283	0	140.05	7330200000	56	652
R1E8Z7	Malate dehydrogenase, EC 1.1.1.37	5	3	3	20.1	14.7	14.7	26.874	0	30.833	5691800000	20	259
R1E918	V-type proton ATPase subunit a	5	5	5	5.1	5.1	5.1	87.468	0	47.057	6236600000	34	801
R1E929	Uncharacterized protein	4	4	4	26.2	26.2	26.2	33.535	0	48.504	8261700000	26	328
R1E946	Peptidyl-prolyl cis-trans isomerase, PPIase, EC 5.2.1.8	2	2	2	21	21	21	20.003	0	20.763	617090000	6	186
R1E957	NDUFA5/B13 subunit of NADH:ubiquinone oxidoreductase	2	2	2	13.4	13.4	13.4	20.244	0	28.576	1246600000	7	186
R1E9G3	PALP domain-containing protein	7	7	7	34.4	34.4	34.4	34.955	0	72.468	6018900000	38	326
R1EAG0	Uncharacterized protein	8	8	8	8.2	8.2	8.2	140.61	0	81.344	1985200000	28	1255
R1EAT3	Peptidyl-prolyl cis-trans isomerase, PPIase, EC 5.2.1.8	7	7	1	62.8	62.8	10.4	17.149	0	147.12	75186000000	72	164
R1EAZ1	PSII_BNR domain-containing protein	15	15	15	47.3	47.3	47.3	46.572	0	299.8	23687000000	98	442
R1EAZ3	Uncharacterized protein	10	10	10	32.1	32.1	32.1	33.849	0	125.03	11804000000	59	318
R1EB10	14-3-3 protein	16	11	11	66.7	56.7	56.7	27.057	0	104.42	7283100000	52	240
R1EB57	Uncharacterized protein	5	5	5	53.8	53.8	53.8	11.074	0	36.687	3740200000	13	104
R1EB64	Uncharacterized protein	2	2	2	18.6	18.6	18.6	21.499	0	23.136	405500000	11	194
R1EB65	Light harvesting protein	8	8	8	44.7	44.7	44.7	27.643	0	85.928	10440000000	79	257
R1EBB8	PPIase cyclophilin-type domain-containing protein	4	4	4	26.5	26.5	26.5	20.778	0	48.522	1420700000	11	189
R1EBI2	Aspartate aminotransferase, EC 2.6.1.1	6	5	5	20.9	19	19	43.893	0	51.011	1126000000	8	416
R1EBL1	Uncharacterized protein	9	9	9	7.7	7.7	7.7	144.06	0	67.872	2342700000	23	1306
R1EBM1	Copper-bind domain-containing protein	10	10	10	3.5	3.5	3.5	470.47	0	95.704	1699300000	24	4448
R1EBU0	Fe/B12 periplasmic-binding domain-containing protein	8	8	8	37.4	37.4	37.4	32.971	0	138.5	15048000000	57	302
R1ECC9	Cdc2-like protein serine/threonine kinase	8	8	8	27.7	27.7	27.7	34.472	0	57.294	2192100000	27	303
R1ECN3	Uncharacterized protein	2	2	2	2.3	2.3	2.3	100.13	0	16.003	1663500000	9	938
R1ED22	Alanine--tRNA ligase, EC 6.1.1.7 (Alanyl-tRNA synthetase, AlaRS)	8	8	5	17.2	17.2	10.6	77.807	0	82.783	3284700000	19	737
R1ED50	EpsinR	8	8	8	22.1	22.1	22.1	47.484	0	97.879	2753700000	30	434
R1ED82	Light harvesting protein	5	5	5	44.4	44.4	44.4	21.687	0	39.522	717610000	13	198
R1EDC7	MPN domain-containing protein	9	9	9	5.2	5.2	5.2	236.64	0	122.33	1750900000	16	2055
R1EDI0	Carbamoyl phosphate synthetase	22	22	22	18.7	18.7	18.7	173.04	0	227.98	10665000000	82	1595
R1EDW4	Ribosomal_L18e/L15P domain-containing protein	4	4	4	32.6	32.6	32.6	18.983	0	209.32	4003900000	21	181
R1EE38	NAD_Gly3P_dh_N domain-containing protein	9	2	2	24	3.7	3.7	48.361	0	27.657	18884000000	21	438
R1EE81	Cytochrome b-c1 complex subunit 6	1	1	1	18.8	18.8	18.8	7.6067	0.0008881	6.9885	1770100000	8	69
R1EEI4	Lon protease homolog, EC 3.4.21.-	15	15	15	23.7	23.7	23.7	106.96	0	133.2	5171100000	43	1011
R1EET9	Nop domain-containing protein	5	5	5	26.4	26.4	26.4	40.247	0	55.435	2030700000	23	368
R1EEU6	Pyruvate kinase, EC 2.7.1.40	17	17	17	43.4	43.4	43.4	51.634	0	231.59	9442400000	78	486
R1EEV0	PABS domain-containing protein	7	7	7	25.6	25.6	25.6	35.918	0	71.269	2738200000	21	328
R1EEV6	Uncharacterized protein	4	4	3	8.1	8.1	5.8	76.185	0	45.389	1326500000	17	695
R1EEX3	Uncharacterized protein	8	8	8	27.9	27.9	27.9	22.777	0	54.503	11102000000	49	197
R1EF24	Uncharacterized protein	2	2	2	19.3	19.3	19.3	18.367	0	16.863	540700000	3	161
R1EF36	Threonine--tRNA ligase, EC 6.1.1.3 (Threonyl-tRNA synthetase)	4	4	4	5.1	5.1	5.1	76.547	0	26.832	1297400000	13	688
R1EF65	HMG box domain-containing protein	3	3	3	14.7	14.7	14.7	20.611	0	22.583	3112400000	12	190
R1EF76	Uncharacterized protein	5	5	5	13.7	13.7	13.7	46.259	0	59.464	1989800000	23	417
R1EFA9	Uncharacterized protein	5	5	5	8.7	8.7	8.7	105.08	0	48.916	4098500000	19	992
R1EFF9	Uncharacterized protein	3	3	3	8.2	8.2	8.2	58.244	0	22.935	648380000	7	562
R1EFK5	Amine oxidase, EC 1.4.3.-	6	6	6	11.4	11.4	11.4	82.81	0	46.409	1246300000	10	752
R1EFR0	Uncharacterized protein	4	4	4	38	38	38	22.035	0	35.75	1717800000	12	208
R1EFT0	ASL_C domain-containing protein	3	3	3	32.9	32.9	32.9	8.8731	0	54.997	2912600000	21	82
R1EFU9	Light harvesting protein	13	13	13	83.3	83.3	83.3	23.604	0	184.5	122580000000	164	221
R1EFV4	Light harvesting protein	3	3	3	30.4	30.4	30.4	20.531	0	31.42	1890700000	8	191
R1EFX8	Translation elongation factor Tu	6	6	6	21.1	21.1	21.1	41.019	0	213.18	7244700000	35	370
R1EG32	PITH domain-containing protein	2	2	2	26.6	26.6	26.6	13.802	0	28.938	1051100000	8	124
R1EG44	GrpE protein homolog	4	4	4	22.2	22.2	22.2	25.391	0	37.301	4228800000	23	239
R1EG52	Phosphoenolpyruvate carboxykinase (ATP), EC 4.1.1.49	11	11	11	30	30	30	62.483	0	129.07	2799900000	32	574
R1EGM0	Light harvesting protein	3	3	3	14	14	14	25.904	0	27.44	6903400000	44	242
R1EGS2	Uncharacterized protein	3	3	3	24.7	24.7	24.7	19.161	0	51.283	6262200000	20	190
R1EGT0	TGc domain-containing protein	4	4	4	9.8	9.8	9.8	64.533	0	37.74	2067400000	13	593
R1EGX6	Uncharacterized protein	1	1	1	16.2	16.2	16.2	15.626	0	19.175	994470000	16	136
R1EH19	Uncharacterized protein	4	4	4	59.1	59.1	59.1	12.149	0	58.208	2427700000	11	110
R1EH59	Uncharacterized protein	7	7	7	51.5	51.5	51.5	25.013	0	69.963	6281300000	26	235
R1EHD2	Uncharacterized protein	2	2	2	35.8	35.8	35.8	10.368	0	21.718	2963700000	10	95
R1EHE0	AP-2 complex subunit alpha	12	12	12	17.5	17.5	17.5	105.83	0	97.912	7011200000	52	982
R1EHF2	Sm domain-containing protein	3	3	3	39.4	39.4	39.4	14.84	0	74.12	4198800000	20	132
R1EHT6	Uncharacterized protein	8	8	8	38.5	38.5	38.5	14.21	0	176.1	16966000000	61	130
R1EI59	Branchpoint-bridging protein	5	5	5	8	8	8	61.045	0	41.097	10519000000	30	573
R1EIA6	Light harvesting protein	10	10	10	51.8	51.8	51.8	27.282	0	120.26	47892000000	128	255
R1EIG9	Uroporphyrinogen decarboxylase, EC 4.1.1.37	5	5	5	15.1	15.1	15.1	42.268	0	114.97	2328000000	14	392
R1EII1	Peptidylprolyl isomerase, EC 5.2.1.8	3	3	3	41.2	41.2	41.2	11.059	0	29.796	4204400000	25	102
R1EIK7	Glutathione peroxidase	7	7	7	65.5	65.5	65.5	15.825	0	75.477	17978000000	57	145
R1EIN1	Uncharacterized protein	5	5	5	20.5	20.5	20.5	42.375	0	48.22	2582700000	21	385
R1EIN3	Uncharacterized protein	8	8	8	21.9	21.9	21.9	54.6	0	95.679	8516300000	45	484
R1EIT6	S10_plectin domain-containing protein	10	10	10	38.2	38.2	38.2	18.995	0	71.118	6832600000	47	170
R1EIV2	Light harvesting protein (Light-harvesting family)	9	9	9	56.6	56.6	56.6	24.863	0	120.67	10756000000	81	235
R1EIW7	Putative mitochondrial aldehyde dehydrogenase	17	17	17	53.1	53.1	53.1	56.695	0	299.58	48326000000	138	529
R1EIX1	Aldo_ket_red domain-containing protein	3	3	3	16.2	16.2	16.2	34.314	0	25.962	1463500000	6	308
R1EJ42	Uncharacterized protein	3	3	3	12.3	12.3	12.3	45.927	0	23.799	984560000	6	431
R1EJ84	Uncharacterized protein	7	7	7	53.5	53.5	53.5	10.981	0	75.585	47894000000	72	114
R1EJA0	S1 motif domain-containing protein	5	5	5	23.8	23.8	23.8	36.824	0	50.222	1456300000	21	328
R1EJE3	Uncharacterized protein	3	3	3	4.3	4.3	4.3	72.588	0	19.512	574330000	11	690
R1EJE6	RRM domain-containing protein	9	9	9	52.1	52.1	52.1	27.071	0	93.452	9408700000	60	257
R1EJR3	Phosphoribosylaminoimidazole carboxylase, EC 4.1.1.21 (AIR carboxylase)	6	6	6	21.8	21.8	21.8	57.988	0	53.419	1588700000	13	559
R1EJR7	Vacuolar H+-ATPase V1 sector, subunit D	13	13	13	44.6	44.6	44.6	26.285	0	180.21	19398000000	88	240
R1EJV3	Uncharacterized protein	5	5	5	21.1	21.1	21.1	21.023	0	64.193	2393500000	13	199
R1EKD3	Uncharacterized protein	4	4	4	9.7	9.7	9.7	53.558	0	24.622	790010000	13	526
R1EKF4	Uncharacterized protein	5	5	5	13.8	13.8	13.8	63.319	0	32.454	2018700000	15	579
R1EKG3	Amine oxidase, EC 1.4.3.-	1	1	1	2.2	2.2	2.2	63.45	0.00046555	7.6072	3498600000	11	594
R1EKI3	Uncharacterized protein	4	4	4	31	31	31	22.867	0	29.199	5818600000	16	203
R1EKK8	Uncharacterized protein	2	2	2	35	35	35	8.1915	0	13.578	3615600000	15	80
R1ELN4	Bifunctional phosphoribosylaminoimidazolecarboxamide formyltransferase	21	21	21	58.5	58.5	58.5	61.83	0	323.31	18175000000	126	581
R1ELP3	Uncharacterized protein	5	5	5	22.5	22.5	22.5	23.865	0	59.786	14209000000	43	227
R1ELQ2	Calmodulin	5	5	4	28.7	28.7	20.7	16.907	0	86.839	19322000000	55	150
R1ELS6	Methyltransf_25 domain-containing protein	2	2	2	26.4	26.4	26.4	13.163	0	23.657	1283500000	7	129
R1ELU4	Tic110	29	29	29	38.7	38.7	38.7	111.43	0	323.31	25318000000	183	1064
R1ELV6	Uncharacterized protein	11	11	11	9.9	9.9	9.9	136.2	0	89.137	3531000000	32	1237
R1ELX6	COP9 signalosome complex subunit 4	9	9	9	42.2	42.2	42.2	45.295	0	120.73	4402900000	36	412
R1ELY8	Phosphopyruvate hydratase, EC 4.2.1.11	28	28	28	61.7	61.7	61.7	51.178	0	323.31	65958000000	214	478
R1EM54	3,4-dihydroxy-2-butanone-4-phosphate synthase	2	2	2	5.8	5.8	5.8	21.32	0	20.179	491090000	7	206
R1EM78	Aspartate--tRNA ligase, EC 6.1.1.12	10	10	4	26.2	26.2	13.9	71.396	0	164.59	3134500000	42	648
R1EMN3	Small nuclear ribonucleoprotein E, snRNP-E (Sm protein E)	3	3	3	37.5	37.5	37.5	10.346	0	38.252	6137700000	24	88
R1EMN8	Uncharacterized protein	3	3	3	19.8	19.8	19.8	26.446	0	23.226	999760000	8	248
R1EMS4	GH16 domain-containing protein	7	7	7	24.5	24.5	24.5	56.851	0	84.442	4126200000	33	523
R1EMW1	ABC1 domain-containing protein	8	8	8	19	19	19	87.507	0	84.05	2152000000	29	832
R1EMW7	Uncharacterized protein	4	4	4	9.3	9.3	9.3	84.356	0	59.332	2833000000	17	839
R1EMW9	Uncharacterized protein	4	4	4	16.5	16.5	16.5	35.993	0	27.584	1149400000	13	339
R1EN26	Uncharacterized protein	7	7	7	72.9	72.9	72.9	12.877	0	102.68	13445000000	51	118
R1EN37	PDZ domain-containing protein	7	7	7	32.2	32.2	32.2	39.046	0	118.44	2271200000	19	379
R1ENA8	Uncharacterized protein	3	3	3	13.2	13.2	13.2	33.798	0	27.87	619140000	13	310
R1ENL0	Rieske domain-containing protein	8	8	8	43.4	43.4	43.4	20.008	0	89.029	27102000000	85	189
R1ENP2	Hypothetical protein	6	6	6	33.5	33.5	33.5	34.05	0	76.479	4144000000	27	316
R1ENQ7	Hypothetical protein	4	4	4	35.7	35.7	35.7	15.877	0	41.76	2922000000	18	154
R1ENS0	Acetyl-CoA acetyltransferase	6	6	6	32.7	32.7	32.7	41.36	0	51.905	1155800000	11	397
R1ENS3	Uncharacterized protein	5	5	5	42.3	42.3	42.3	16.424	0	143.91	3494000000	17	156
R1ENU4	SAM domain-containing protein	3	3	3	7.7	7.7	7.7	67.491	0	58.81	1293600000	16	597
R1ENV3	Peptidylprolyl isomerase, EC 5.2.1.8	8	8	8	66	66	66	16.029	0	77.084	14442000000	59	150
R1EP76	Prostaglandin E synthase 2, EC 5.3.99.3 (Microsomal prostaglandin E synthase 2)	4	4	4	24.9	24.9	24.9	31.742	0	25.689	1991100000	11	293
R1EPM5	U-box domain-containing protein	5	5	5	8.2	8.2	8.2	93.702	0	141.55	2543200000	26	853
R1EPN6	S-adenosylmethionine transporter	9	9	9	43.1	43.1	43.1	28.115	0	71.017	6842000000	42	267
R1EPZ8	Uncharacterized protein	4	4	4	46.6	46.6	46.6	13.007	0	26.073	682870000	9	118
R1EQ71	Phosphoserine transaminase, EC 2.6.1.52	9	9	8	30.6	30.6	28	42.832	0	123.46	12554000000	54	396
R1EQ83	Uncharacterized protein	8	8	8	28.3	28.3	28.3	58.08	0	74.105	2862600000	30	562
R1EQ84	Uncharacterized protein	3	3	3	21.1	21.1	21.1	23.343	0	26.244	1990100000	16	223
R1EQA6	Phosphomannomutase, EC 5.4.2.8	10	10	10	36.9	36.9	36.9	29.157	0	122.53	5447300000	34	260
R1EQD8	Alanine transaminase, EC 2.6.1.2	7	7	7	20.5	20.5	20.5	57.821	0	80.409	1425000000	18	541
R1EQS3	Polyketide synthase, EC 2.3.1.-	32	32	32	10.5	10.5	10.5	618.75	0	247.2	20280000000	79	5874
R1EQX7	Uncharacterized protein	3	3	3	26	26	26	19.571	0	22.144	1338400000	9	173
R1ER38	Uncharacterized protein	4	4	4	25.2	25.2	25.2	22.898	0	37.454	4135500000	17	214
R1ER41	Uncharacterized protein	3	3	3	19.4	19.4	19.4	37.367	0	30.82	610220000	7	396
R1ERA0	Histone deacetylase complex subunit SAP18	3	3	3	19.5	19.5	19.5	12.982	0	21.244	853010000	9	118
R1ERC3	40S ribosomal protein S8	10	10	10	47.1	47.1	47.1	23.394	0	193.72	18569000000	56	206
R1ERD1	Uncharacterized protein	3	3	3	29.2	29.2	29.2	17.158	0	28.305	1503700000	9	161
R1ERE6	Uncharacterized protein	7	7	7	52.9	52.9	52.9	18.223	0	203.56	20972000000	93	157
R1ERN3	Uncharacterized protein	2	2	2	33.8	33.8	33.8	7.3202	0	14.962	862370000	6	65
R1ERU6	Pyruvate dehydrogenase E1 component subunit beta, EC 1.2.4.1	13	13	13	45.8	45.8	45.8	38.409	0	172	36684000000	110	354
R1ES53	Coatomer subunit beta'	6	6	6	9.3	9.3	9.3	108.41	0	58.904	1344800000	11	983
R1ESF0	Vacuolar proton pump subunit B, V-ATPase subunit B (Vacuolar proton pump subunit B)	30	30	30	72.9	72.9	72.9	53.609	0	323.31	123700000000	355	484
R1ESH1	dTDP-glucose 4,6-dehydratase	18	18	18	58.5	58.5	58.5	41.748	0	176.28	17333000000	93	378
R1ESH9	Proteasome subunit beta	3	3	3	12.5	12.5	12.5	28.143	0	17.439	1763300000	6	256
R1ESU8	ATP-dependent Clp protease proteolytic subunit	4	4	4	24	24	24	28.063	0	29.952	1155600000	7	254
R1ET20	Uncharacterized protein	8	8	8	52	52	52	29.115	0	82.65	5487000000	40	271
R1ET25	Trifunctional purine biosynthetic protein adenosine-3, EC 2.1.2.2, EC 6.3.3.1, EC 6.3.4.13	11	11	11	18.9	18.9	18.9	100.3	0	89.193	3922000000	29	969
R1ET63	Uncharacterized protein	5	5	5	22.1	22.1	22.1	34.933	0	45.957	1102000000	13	317
R1ETI3	Nucleoside diphosphate kinase, EC 2.7.4.6	3	3	3	42.3	42.3	42.3	15.819	0	30.309	3459600000	11	142
R1ETN0	Uncharacterized protein	3	3	3	10	10	10	49.605	0	19.075	677710000	19	452
R1ETU1	T-complex protein 1 subunit delta	9	9	9	26.6	26.6	26.6	59.179	0	85.374	3680700000	30	553
R1ETV9	Dihydrolipoamide acetyltransferase component of pyruvate dehydrogenase complex, EC 2.3.1.-	7	7	7	24.5	24.5	24.5	48.986	0	91.471	3248500000	39	474
R1ETX0	Uncharacterized protein	3	3	3	22.9	22.9	22.9	23.622	0	23.218	478370000	7	214
R1EU04	Putative ABC transporter	2	2	2	2.6	2.6	2.6	127.96	0	13.854	291280000	5	1196
R1EU17	Peptidyl-prolyl cis-trans isomerase, PPIase, EC 5.2.1.8	11	11	9	62.2	62.2	58.7	21.011	0	89.143	35602000000	46	201
R1EU39	Uncharacterized protein	1	1	1	35.1	35.1	35.1	6.2382	0	14.856	576190000	7	57
R1EUC3	Aminotran_1_2 domain-containing protein	17	17	17	56.4	56.4	56.4	43.521	0	323.31	29322000000	117	411
R1EUD0	Peptidylprolyl isomerase, EC 5.2.1.8	11	11	11	44.8	44.8	44.8	30.41	0	156.99	11983000000	56	286
R1EUN2	Succinate dehydrogenase flavo protein subunit,subunit A Fp subunit, mitochondrial	13	13	13	25.9	25.9	25.9	66.543	0	140.46	9967500000	54	615
R1EUR9	Pre-mRNA-splicing factor 38	3	3	3	11	11	11	31.215	0	18.985	1223300000	10	283
R1EV79	Phosphoglycerate mutase, EC 5.4.2.11	7	7	7	21.7	21.7	21.7	33.49	0	58.103	4755500000	20	304
R1EVP7	Rab11, rab family GTPase	5	5	5	30.8	30.8	30.8	20.306	0	46.138	9235300000	38	182
R1EVT4	Uncharacterized protein	30	5	5	34.4	3	3	95.776	0	70.925	5868100000	29	905
R1EVZ7	Uncharacterized protein	14	14	14	23.5	23.5	23.5	83.719	0	108.26	7436100000	27	780
R1EW46	Uncharacterized protein	5	5	5	14.3	14.3	14.3	58.217	0	39.951	1252500000	17	573
R1EWC7	AhpC-TSA domain-containing protein	6	6	6	57.3	57.3	57.3	16.925	0	73.253	6928000000	42	164
R1EWG2	CRAL-TRIO domain-containing protein	2	2	2	18.6	18.6	18.6	24.21	0	34.722	599810000	6	226
R1EWL5	AAA domain-containing protein	13	13	6	31.6	31.6	15.2	44.698	0	134.36	13979000000	63	415
R1EWM1	Uncharacterized protein	2	2	2	9.9	9.9	9.9	39.53	0	19.329	953370000	14	364
R1EWR7	DNA topoisomerase type I	3	3	3	5.9	5.9	5.9	84.746	0	19.998	964900000	8	768
R1EWT2	SKIP_SNW domain-containing protein	3	3	3	6.6	6.6	6.6	54.053	0	22.185	1108900000	8	500
R1EWU0	Uncharacterized protein	5	5	5	19.8	19.8	19.8	38.304	0	36.849	2224000000	15	344
R1EX31	UDP-galactopyranose mutase	5	5	5	14.8	14.8	14.8	50.806	0	38.803	841920000	9	447
R1EX62	Zeaxanthin epoxidase	6	6	6	12.7	12.7	12.7	49.849	0	107.61	2732100000	22	465
R1EXC7	VDE domain-containing protein	6	6	6	22.7	22.7	22.7	42.434	0	70.561	4930900000	26	392
R1EXI2	Uncharacterized protein	3	3	3	24.6	24.6	24.6	12.103	0	25.752	2558700000	5	114
R1EXI3	Uncharacterized protein	3	3	3	7.1	7.1	7.1	46.965	0	21.68	604680000	3	436
R1EXU2	Prohibitin	12	12	12	60.1	60.1	60.1	33.215	0	195.08	31394000000	96	301
R1EXY9	Trans-2-enoyl-CoA reductase	10	10	10	16.1	16.1	16.1	71.063	0	72.945	3696500000	23	658
R1EY27	NAD(P)-bd_dom domain-containing protein	3	3	3	13.3	13.3	13.3	38.13	0	51.014	925600000	5	361
R1EY31	Uncharacterized protein	4	4	4	21.2	21.2	21.2	31.477	0	50.034	947160000	10	297
R1EY50	Proline--tRNA ligase, EC 6.1.1.15	5	3	1	15	5.1	2.7	45.029	0	19.273	1167400000	15	414
R1EYG1	Protein kinase domain-containing protein	3	3	3	10.3	10.3	10.3	44.034	0	24.762	661250000	8	379
R1EYP9	Uncharacterized protein	8	8	8	57.9	57.9	57.9	15.875	0	115.51	12167000000	38	140
R1EYW4	RME1A, RME-1/EHD family protein	6	6	6	16.9	16.9	16.9	62.16	0	39.69	3566100000	22	562
R1EZ09	6-Phosphogluconolactonase	8	8	8	39.9	39.9	39.9	29.266	0	122.82	5698300000	60	283
R1EZ10	Asparagine--tRNA ligase, EC 6.1.1.22	10	10	10	20.7	20.7	20.7	62.879	0	88.535	2762300000	22	584
R1EZ18	C2 domain-containing protein	8	8	7	12.3	12.3	10.9	58.406	0	62.112	8317700000	29	543
R1EZC9	Hypothetical protein	2	2	2	9.8	9.8	9.8	30.117	0	11.929	1669500000	4	287
R1EZE6	Uncharacterized protein	2	2	2	12.2	12.2	12.2	36.472	0	70.78	1209100000	17	353
R1EZG2	Tryptophan--tRNA ligase, EC 6.1.1.2 (Tryptophanyl-tRNA synthetase)	5	5	5	15.5	15.5	15.5	45.62	0	38.369	2176800000	18	420
R1EZK3	ABC transporter domain-containing protein	6	6	6	42.1	42.1	42.1	30.661	0	63.352	2699000000	26	290
R1EZP8	Uncharacterized protein	16	16	16	18.2	18.2	18.2	129.91	0	277.7	7294900000	57	1211
R1EZT6	ATP synthase gamma subunit	7	7	7	27.8	27.8	27.8	30.018	0	132.09	12397000000	49	277
R1EZU4	ABM domain-containing protein	3	3	3	26.8	26.8	26.8	14.861	0	28.599	3080500000	18	138
R1F010	SHSP domain-containing protein	8	8	2	61.7	61.7	17.4	16.371	0	147.13	11527000000	45	149
R1F027	Cell division cycle protein 48	17	15	15	31	29.6	29.6	95.95	0	205.73	6371900000	52	885
R1F057	Uncharacterized protein	2	2	2	11.6	11.6	11.6	33.503	0	43.318	1613100000	9	320
R1F0Q3	Light harvesting protein	5	5	5	26.3	26.3	26.3	20.193	0	59.196	24961000000	45	190
R1F0R1	Uncharacterized protein	3	3	3	23.7	23.7	23.7	17.44	0	45.656	1250500000	9	152
R1F0R9	Clp R domain-containing protein	9	9	4	26	26	9.7	46.551	0	99.391	2660300000	22	443
R1F0T3	Uncharacterized protein	11	11	11	50	50	50	24.916	0	124.54	36534000000	53	228
R1F0W9	Mitochondrial processing peptidase	18	18	17	64.9	64.9	64.9	38.604	0	276.31	31271000000	153	359
R1F135	Uncharacterized protein	6	6	6	39	39	39	23.39	0	69.666	1712800000	12	218
R1F1F9	Aminopeptidase	11	11	11	30.9	30.9	30.9	56.885	0	82.926	6052600000	22	560
R1F1S8	Heat shock protein 60	19	19	19	34.1	34.1	34.1	57.496	0	290.74	22572000000	117	536
R1F1V3	UDP-glucose 4-epimerase, EC 5.1.3.2	6	6	6	19.8	19.8	19.8	37.495	0	40.191	2430000000	28	348
R1F217	Uncharacterized protein	2	2	2	15.5	15.5	15.5	18.546	0	20.818	793450000	9	174
R1F266	Peptidylprolyl isomerase, EC 5.2.1.8	8	8	8	65.4	65.4	65.4	24.912	0	81.572	6544200000	33	237
R1F2F9	Uncharacterized protein	3	3	3	18.1	18.1	18.1	23.555	0	22.147	1008100000	10	226
R1F2H1	Thioredoxin domain-containing protein	5	5	2	21.1	21.1	6.4	28.562	0	35.84	5831900000	28	266
R1F2I6	Adenosylhomocysteine nucleosidase, EC 3.2.2.9	2	2	2	10.1	10.1	10.1	26.999	0	15.769	672660000	9	257
R1F2T4	Uncharacterized protein	5	5	5	44.4	44.4	44.4	9.0075	0	41.356	4693800000	21	81
R1F2Z0	Adenosine kinase, AK, EC 2.7.1.20 (Adenosine 5'-phosphotransferase)	8	8	8	43.8	43.8	43.8	36.062	0	124.21	14493000000	57	340
R1F2Z5	UDP-glucose 6-dehydrogenase, EC 1.1.1.22	2	2	2	6.2	6.2	6.2	51.286	0	20.596	1082700000	18	470
R1F396	14-3-3 protein	17	17	12	51.2	51.2	41.7	27.013	0	222.6	42059000000	145	240
R1F3A0	Beta-ketoacyl-[acyl-carrier-protein] synthase I, EC 2.3.1.41	4	4	4	19.1	19.1	19.1	35.644	0	32.685	1562400000	14	341
R1F3K2	Uncharacterized protein	4	4	1	17.5	17.5	4.6	31.834	0	41.89	7947800000	27	303
R1F3M2	Light harvesting protein	2	2	2	15.9	15.9	15.9	21.579	0	11.909	3317300000	19	201
R1F3X4	Uncharacterized protein	1	1	1	3.8	3.8	3.8	39.625	0.0033417	6.3721	4228400000	8	369
R1F420	Glucose-6-phosphate 1-epimerase, EC 5.1.3.15	4	4	4	24.2	24.2	24.2	28.995	0	32.235	3728200000	17	273
R1F431	Gp_dh_N domain-containing protein	12	12	11	34.8	34.8	32.7	36.286	0	193.74	162130000000	136	339
R1F471	ABC1 domain-containing protein	5	5	5	10.5	10.5	10.5	78.116	0	29.401	1206400000	10	723
R1F476	UBA domain-containing protein	2	2	2	4.3	4.3	4.3	45.759	0	93.027	613680000	14	423
R1F496	T-complex protein 1 subunit epsilon (CCT-epsilon)	9	9	9	22	22	22	59.664	0	85.042	3571600000	29	549
R1F4C4	NPL domain-containing protein	2	2	2	12.3	12.3	12.3	17.241	0	34.346	3829900000	44	162
R1F4D6	Uncharacterized protein	4	4	4	18.9	18.9	18.9	12.71	0	49.305	6663100000	24	111
R1F4L0	Fructose-bisphosphatase, EC 3.1.3.11	5	5	5	21.4	21.4	21.4	41.666	0	42.147	1073300000	10	383
R1F4L3	MPN domain-containing protein	4	4	4	22.7	22.7	22.7	34.334	0	47.614	2567300000	18	309
R1F4S5	Uncharacterized protein	3	3	3	38.7	38.7	38.7	14.792	0	48.343	1120900000	5	137
R1F4W7	Putative Aado-keto reductase	4	4	4	15.9	15.9	15.9	40.742	0	29.587	978690000	9	383
R1F4Y7	Uncharacterized protein	3	3	3	4.4	4.4	4.4	75.78	0	53.333	671520000	8	700
R1F4Z0	Uncharacterized protein	6	6	6	16.1	16.1	16.1	63.285	0	47.115	1866300000	11	591
R1F516	Ubiquitinyl hydrolase 1, EC 3.4.19.12	8	8	8	11.5	11.5	11.5	124.02	0	75.44	1572700000	18	1091
R1F539	Uncharacterized protein	4	4	4	13.7	13.7	13.7	41.402	0	28.545	1052100000	9	373
R1F553	UTP--glucose-1-phosphate uridylyltransferase, EC 2.7.7.9	13	13	13	25.4	25.4	25.4	72.538	0	159.97	8751200000	45	665
R1F562	Phenylalanine--tRNA ligase, EC 6.1.1.20 (Phenylalanyl-tRNA synthetase beta subunit)	11	11	11	28.8	28.8	28.8	65.58	0	100.42	6730500000	51	598
R1F5B8	Uncharacterized protein	2	2	2	3.4	3.4	3.4	54.73	0	11.906	228880000	5	500
R1F5Q8	Uncharacterized protein	7	7	7	23.5	23.5	23.5	49.719	0	106.71	3322700000	30	476
R1F5V2	Uncharacterized protein	2	2	2	28.8	28.8	28.8	15.417	0	19.736	1431800000	9	146
R1F5X4	3-isopropylmalate dehydrogenase	6	6	6	25.1	25.1	25.1	38.443	0	56.414	4787500000	24	370
R1F602	Protein transport protein SEC23	3	3	3	7.5	7.5	7.5	61.046	0	48.854	1132700000	8	562
R1F656	Ubiquitinyl hydrolase 1, EC 3.4.19.12	15	15	15	36	36	36	46.287	0	151.45	11408000000	64	417
R1F672	Branched-chain amino acid aminotransferase	8	8	8	39.1	39.1	39.1	39.996	0	176.16	3335100000	32	373
R1F677	Nitroreductase domain-containing protein	4	4	4	25	25	25	27.41	0	28.669	1034200000	9	264
R1F6B7	J domain-containing protein	2	2	2	7.7	7.7	7.7	37.425	0	12.235	638750000	9	338
R1F6E1	Argininosuccinate synthase, EC 6.3.4.5 (Citrulline--aspartate ligase)	12	12	12	34.7	34.7	34.7	44.363	0	216.81	14066000000	90	412
R1F6F9	Uncharacterized protein	9	9	9	15.6	15.6	15.6	106.33	0	76.169	3460200000	28	981
R1F6U2	GUN4 domain-containing protein	7	7	7	36.6	36.6	36.6	22.245	0	61.239	3329000000	25	202
R1F6X1	Uncharacterized protein	11	11	11	57.1	57.1	57.1	20.199	0	323.31	69153000000	128	189
R1F723	Light harvesting protein	3	3	3	13.7	13.7	13.7	22.653	0	25.552	2982600000	16	212
R1F729	Glutathione S-transferase P	7	7	7	39	39	39	27.814	0	61.772	1969500000	27	264
R1F730	Ribosomal protein	5	5	5	34.6	34.6	34.6	21.779	0	44.743	9556000000	25	208
R1F752	GATase domain-containing protein	5	5	5	14.5	14.5	14.5	61.879	0	58.433	1347800000	11	598
R1F7D1	Proliferating cell nuclear antigen	3	3	3	10	10	10	38.33	0	18.273	1829900000	11	350
R1F7I5	J domain-containing protein	8	8	8	23.3	23.3	23.3	37.05	0	113.31	8534400000	45	339
R1F7I8	Uncharacterized protein	4	4	4	7.1	7.1	7.1	75.578	0	32.769	1503500000	12	688
R1F7K0	2-oxoisovalerate dehydrogenase subunit alpha, EC 1.2.4.4 (Branched-chain alpha-keto acid dehydrogenase E1 component alpha chain)	7	7	7	27.9	27.9	27.9	38.961	0	60.805	1462700000	12	348
R1F7R8	Glutathione-disulfide reductase, EC 1.8.1.7	8	8	8	19.4	19.4	19.4	51.81	0	144.63	5100400000	33	500
R1F7W3	Uncharacterized protein	1	1	1	6	6	6	38.794	0	17.774	226190000	7	365
R1F7W5	60S ribosomal protein L13	8	8	8	32.5	32.5	32.5	21.887	0	57.7	11082000000	29	191
R1F821	Ribosome recycling factor	6	6	6	46.8	46.8	46.8	18.676	0	65.221	3409500000	21	173
R1F849	Cysteine synthase	6	6	6	25.2	25.2	25.2	55.568	0	63.539	2133600000	17	511
R1F8A1	Histone H2A	9	8	8	61.1	61.1	61.1	13.585	0	92.72	28081000000	76	126
R1F8C0	Superoxide dismutase, EC 1.15.1.1	7	7	7	42.5	42.5	42.5	28.994	0	69.956	7062600000	37	275
R1F8I1	Uncharacterized protein	6	6	6	10.7	10.7	10.7	73.226	0	44.261	1380600000	18	657
R1F8J4	Phosphoglycerate kinase, EC 2.7.2.3	26	26	26	67.2	67.2	67.2	44.264	0	277.73	41151000000	160	421
R1F8J6	Magnesium chelatase, EC 6.6.1.1	27	27	27	33.6	33.6	33.6	145.72	0	323.31	16065000000	84	1327
R1F8P6	Uncharacterized protein	45	45	41	61.2	61.2	58.3	71.822	0	323.31	313280000000	533	657
R1F8P8	Succinate dehydrogenase [ubiquinone] iron-sulfur subunit, mitochondrial, EC 1.3.5.1	7	7	7	33.5	33.5	33.5	29.816	0	64.525	5210300000	31	263
R1F8R6	Uncharacterized protein	3	3	3	18.7	18.7	18.7	15.525	0	47.491	1964000000	10	134
R1F8V2	Uncharacterized protein	10	10	10	30.2	30.2	30.2	22.141	0	101.47	17984000000	50	205
R1F8W2	Uncharacterized protein	3	3	3	11.6	11.6	11.6	56.296	0	28.953	1304100000	8	519
R1F8Y8	UDP-glucose 4-epimerase, EC 5.1.3.2	3	3	3	19.2	19.2	19.2	39.062	0	21.108	915290000	8	365
R1F938	Mevalonate kinase, MK, EC 2.7.1.36	5	5	5	22.4	22.4	22.4	34.37	0	30.199	1131300000	8	330
R1F972	Uncharacterized protein	5	5	5	22.4	22.4	22.4	29.936	0	47.051	4526200000	19	281
R1F987	Light harvesting protein	8	8	8	32.1	32.1	32.1	30.009	0	78.841	48313000000	80	277
R1F9H2	SRP_SPB domain-containing protein	8	8	8	46.3	46.3	46.3	24.086	0	64.748	3009600000	24	231
R1F9I6	3'-phosphoadenosine 5'-phosphosulfate reductase	29	29	29	70.6	70.6	70.6	48.993	0	323.31	48814000000	161	449
R1F9L9	Peptidylprolyl isomerase, EC 5.2.1.8	4	4	4	16.3	16.3	16.3	42.969	0	38.327	1965700000	14	412
R1F9M3	Proteasome subunit alpha type	10	10	10	56.3	56.3	56.3	27.539	0	128.79	11109000000	56	247
R1F9Q5	Uncharacterized protein	15	5	4	66.1	28.7	18.7	30.817	0	91.415	12885000000	42	289
R1F9S8	Uncharacterized protein	2	2	2	8.8	8.8	8.8	32.399	0	12.788	709580000	5	297
R1F9V3	Secretory protein 24A	4	4	4	6.5	6.5	6.5	108.97	0	49.87	1791000000	19	1030
R1FA01	Histidinol dehydrogenase, EC 1.1.1.23	4	4	4	17.5	17.5	17.5	36.728	0	34.386	2594300000	11	359
R1FA36	DHHA2 domain-containing protein	5	5	5	11.2	11.2	11.2	56.283	0	33.321	1854600000	14	528
R1FA88	Thioredoxin domain-containing protein	4	4	4	24.2	24.2	24.2	27.776	0	36.968	2526100000	13	265
R1FA97	Centrin	3	3	3	31.5	31.5	31.5	18.903	0	88.285	3720900000	15	165
R1FAR2	Uncharacterized protein	4	4	4	42.9	42.9	42.9	15.634	0	73.391	34215000000	20	140
R1FAV3	UBA_e1_C domain-containing protein	13	13	13	23.7	23.7	23.7	110.75	0	155.77	4108200000	30	1017
R1FAZ1	Uncharacterized protein	2	2	2	3.9	3.9	3.9	73.363	0	25.41	2636800000	9	687
R1FB35	Uncharacterized protein	3	3	3	27	27	27	14.999	0	22.604	2533600000	10	141
R1FB43	Uncharacterized protein	3	3	3	12.5	12.5	12.5	20.782	0	26.887	3045100000	18	208
R1FB69	NAD(P)-bd_dom domain-containing protein	5	5	5	23	23	23	29.438	0	76.368	2407000000	19	283
R1FBD3	Glutamate-5-semialdehyde dehydrogenase, EC 1.2.1.41	7	7	7	21.6	21.6	21.6	48.358	0	68.924	3544300000	24	467
R1FBJ2	Tryptophan--tRNA ligase, EC 6.1.1.2 (Tryptophanyl-tRNA synthetase)	4	4	4	13.6	13.6	13.6	44.547	0	23.678	1382700000	7	397
R1FBM9	Choline dehydrogenase	5	5	5	10.3	10.3	10.3	66.564	0	40.073	1399200000	11	629
R1FBN4	Citrate synthase	11	11	11	26.5	26.5	26.5	50.909	0	108.52	7760000000	56	456
R1FBR5	Glyceraldehyde-3-phosphate dehydrogenase	6	6	6	27.7	27.7	27.7	36.898	0	51.893	2778100000	18	347
R1FC20	Peptidylprolyl isomerase, EC 5.2.1.8	4	4	4	57.3	57.3	57.3	11.104	0	44.128	2208800000	17	110
R1FC91	Uncharacterized protein	4	4	4	31.9	31.9	31.9	27.077	0	56.28	7693600000	24	263
R1FCB9	Uncharacterized protein	25	25	25	68.2	68.2	68.2	44.027	0	323.31	33619000000	143	396
R1FCK1	RmlD_sub_bind domain-containing protein	12	12	12	41.3	41.3	41.3	52.558	0	233.25	10623000000	65	499
R1FCR9	Histidinol phosphate aminotransferase	2	2	2	5.5	5.5	5.5	42.658	0	21.451	815920000	11	397
R1FDE7	Eukaryotic translation initiation factor 3 subunit K, eIF3k (eIF-3 p25)	5	5	5	31.4	31.4	31.4	22.523	0	85.381	1622800000	18	210
R1FDL9	Uncharacterized protein	2	2	2	13.4	13.4	13.4	19.248	0	19.306	518210000	6	172
R1FDM8	Uncharacterized protein	15	15	14	33.3	33.3	33.3	68.387	0	161.26	7951900000	52	649
R1FDN3	Uncharacterized protein	4	4	4	29.9	29.9	29.9	18.01	0	60.701	4042300000	16	174
R1FDP2	60S ribosomal protein L3	5	5	5	32.8	32.8	32.8	13.516	0	34.641	3043400000	22	119
R1FDT9	Peptidyl-prolyl cis-trans isomerase, PPIase, EC 5.2.1.8	8	8	8	48	48	48	21.4	0	94.066	6664300000	42	202
R1FDZ3	Isocitrate dehydrogenase	4	4	4	22.5	22.5	22.5	38.995	0	38.232	3386300000	18	364
R1FEG1	Uncharacterized protein	6	6	6	34.5	34.5	34.5	39.708	0	78.585	2579700000	25	362
R1FEK3	Dihydrolipoyl dehydrogenase, EC 1.8.1.4	23	23	23	53.3	53.3	53.3	51.672	0	299.64	57163000000	204	495
R1FEQ4	Aspartate carbamoyltransferase, EC 2.1.3.2	3	3	3	16.7	16.7	16.7	33.719	0	28.703	1177400000	14	312
R1FEQ5	Uncharacterized protein	8	3	3	30.2	14	14	46.283	0	31.382	1936200000	9	437
R1FES8	Uncharacterized protein	16	16	6	67.6	67.6	29.2	29.785	0	323.31	93835000000	137	281
R1FEZ4	Uncharacterized protein	3	3	3	37.3	37.3	37.3	17.368	0	38.883	624420000	14	161
R1FF26	Uncharacterized protein	4	4	4	22.1	22.1	22.1	18.854	0	40.465	3519900000	18	172
R1FF37	Histone H2A	11	11	11	63.4	63.4	63.4	13.857	0	127.71	170780000000	117	131
R1FF64	Uncharacterized protein	1	1	1	9.2	9.2	9.2	28.054	0	12.428	1181000000	12	272
R1FF78	Phospho-2-dehydro-3-deoxyheptonate aldolase, EC 2.5.1.54	7	7	7	23.1	23.1	23.1	46.667	0	121.2	2464600000	18	428
R1FF83	Peptidylprolyl isomerase, EC 5.2.1.8	1	1	1	12.8	12.8	12.8	14.313	0	11.798	1313300000	7	133
R1FFN9	Uncharacterized protein	3	3	3	21.5	21.5	21.5	16.554	0	23.257	2009500000	12	163
R1FFP7	Uncharacterized protein	1	1	1	12.8	12.8	12.8	11.449	0.00091075	7.2918	575810000	6	109
R1FFT9	Acetyl-CoA carboxylase, EC 6.4.1.2	44	44	44	29.1	29.1	29.1	220.18	0	323.31	38024000000	214	2012
R1FFU5	Inosine-5'-monophosphate dehydrogenase, IMP dehydrogenase, IMPD, IMPDH, EC 1.1.1.205	9	9	9	21.7	21.7	21.7	52.899	0	100.89	4964100000	44	489
R1FFV2	Uncharacterized protein	16	16	16	66.6	66.6	66.6	33.897	0	134.53	18234000000	94	317
R1FFW2	Uncharacterized protein	8	8	8	48.8	48.8	48.8	30.608	0	63.573	2208600000	15	295
R1FG06	Putative 3-hydroxyacyl-CoA dehydrogenase	27	27	27	53.6	53.6	53.6	74.317	0	323.31	29934000000	152	711
R1FGC6	Leucine--tRNA ligase, EC 6.1.1.4 (Leucyl-tRNA synthetase)	12	12	12	11.9	11.9	11.9	131.33	0	88.88	3368700000	38	1206
R1FGI1	Ribosomal_L23eN domain-containing protein	4	4	4	53.7	53.7	53.7	7.9501	0	77.502	7604400000	32	67
R1FGI6	Uncharacterized protein	2	2	2	6.4	6.4	6.4	59.983	0	37.701	1587300000	15	559
R1FGL6	Malonyl-CoA:ACP transacylase []	12	12	12	42.1	42.1	42.1	39.312	0	208.11	34894000000	118	368
R1FGM1	Histone domain-containing protein	16	16	16	71.2	71.2	71.2	11.544	0	323.31	652690000000	384	104
R1FGT1	GTP-binding nuclear protein	11	11	11	46.6	46.6	46.6	23.312	0	91.271	20318000000	67	204
R1FHB1	Uncharacterized protein	2	2	2	20.9	20.9	20.9	9.3176	0	14.382	3536400000	8	86
R1FHB6	40S ribosomal protein S13	6	6	6	37.1	37.1	37.1	17.05	0	53.642	4591700000	24	151
R1FHE1	Importin N-terminal domain-containing protein	9	9	9	14	14	14	111.77	0	108.54	3079200000	26	1025
R1FHL7	C2 domain-containing protein	15	15	15	10	10	10	247	0	113.52	7708500000	58	2296
R1FHS2	Uncharacterized protein	2	2	2	11.5	11.5	11.5	15.63	0	25.737	1498800000	11	156
R1FHT1	Uncharacterized protein	4	4	4	16	16	16	51.284	0	37.779	1814600000	15	481
R1FI00	Peptidase_M11 domain-containing protein	6	6	6	12.7	12.7	12.7	92.23	0	79.23	1853700000	16	890
R1FI37	Uncharacterized protein	2	2	2	21.6	21.6	21.6	22.882	0	26.727	1036200000	15	213
R1FI73	PKS_ER domain-containing protein	2	2	2	5.8	5.8	5.8	64.943	0	19.968	1065300000	10	625
R1FIA0	Peptidase S53 domain-containing protein	5	5	5	21.6	21.6	21.6	47.225	0	83.502	1452400000	18	449
R1FID8	Thioredoxin domain-containing protein	2	2	2	12.4	12.4	12.4	26.015	0	29.451	1196300000	12	251
R1FIG8	ATP-dependent Clp protease proteolytic subunit	6	6	6	42	42	42	22.706	0	105.05	7176400000	32	212
R1FII8	Fructose-bisphosphatase, EC 3.1.3.11	11	11	11	45.1	45.1	45.1	37.217	0	140.67	6604900000	51	348
R1FIP2	Electron transfer flavo protein beta-subunit	2	2	2	22.5	22.5	22.5	8.8393	0	48.052	4117300000	39	80
R1FIQ4	Dihydrolipoamide acetyltransferase component of pyruvate dehydrogenase complex, EC 2.3.1.-	11	11	11	37.2	37.2	37.2	43.896	0	102.13	11502000000	45	425
R1FIW4	Adaptor protein 1 medium subunit (Apm1, medium subunit of the adaptin 1 complex)	7	7	7	19.6	19.6	19.6	49.333	0	58.383	4101600000	26	428
R1FIZ5	Ribosomal_L18e/L15P domain-containing protein	7	7	7	32.6	32.6	32.6	20.974	0	61.246	2780200000	11	190
R1FJD6	Uncharacterized protein	3	3	3	17.5	17.5	17.5	34.525	0	41.654	1685000000	9	314
R1FJG9	Glycine hydroxymethyltransferase, EC 2.1.2.1	18	18	18	60.2	60.2	60.2	55.573	0	323.31	21224000000	91	515
R1FJQ3	Uncharacterized protein	4	4	4	29.8	29.8	29.8	27.606	0	53.24	1587500000	11	252
R1FK83	Ribose-5-phosphate isomerase, EC 5.3.1.6	15	15	15	68.1	68.1	68.1	28.447	0	323.31	28207000000	130	273
R1FK89	SAM domain-containing protein	3	3	3	23.6	23.6	23.6	23.669	0	62.521	2931600000	25	216
R1FKH0	Monooxygenase FAD-binding protein	4	4	4	13.5	13.5	13.5	46.113	0	32.121	1246000000	8	431
R1FKK9	Amidohydro-rel domain-containing protein	8	8	8	31.8	31.8	31.8	35.09	0	84.98	2098200000	23	333
R1FKP4	Uncharacterized protein	3	3	3	5.7	5.7	5.7	66.382	0	20.214	2228300000	13	610
R1FKR8	F-actin-capping protein subunit alpha	3	3	3	15.7	15.7	15.7	32.804	0	63.907	1232500000	15	305
R1FKU3	RRM domain-containing protein	4	4	4	35.7	35.7	35.7	16.752	0	49.801	9449400000	30	157
R1FKY6	UDP-glucose 6-dehydrogenase, EC 1.1.1.22	16	16	16	39.4	39.4	39.4	52.254	0	247.02	8384200000	77	477
R1FLD3	NAD(P)-bd_dom domain-containing protein	3	3	3	18.1	18.1	18.1	30.283	0	49.653	716430000	8	293
R1FLD5	Protein kinase domain-containing protein	3	3	3	8.2	8.2	8.2	45.368	0	74.42	1321000000	17	404
R1FLF2	Ribonucloprotein	4	4	4	39.5	39.5	39.5	16.29	0	31.059	838300000	8	152
R1FLH3	Uncharacterized protein	2	2	2	31.7	31.7	31.7	12.255	0	136.37	1836100000	8	120
R1FM89	SAP domain-containing protein	5	5	5	51	51	51	20.731	0	50.734	2142500000	21	192
R1FMT1	Ras-related protein	4	4	4	23.9	23.9	23.9	21.803	0	25.068	1556900000	14	201
R1FN82	Inosine triphosphate pyrophosphatase, ITPase, Inosine triphosphatase, EC 3.6.1.9	3	3	3	23.5	23.5	23.5	22.079	0	26.369	1588300000	9	204
R1FNB2	Uncharacterized protein	2	2	2	15	15	15	16.795	0	13.893	2986400000	14	160
R1FNH9	Uncharacterized protein	9	9	9	34.8	34.8	34.8	44.29	0	131.43	6148200000	43	417
R1FNQ9	Putative stomatin-like protein	2	2	2	4.7	4.7	4.7	40.999	0	15.959	1026300000	15	387
R1FNS5	Ca2+ ATPase	16	16	16	22.7	22.7	22.7	111.13	0	150.36	8487700000	52	1032
R1FNW2	H(+)-transporting two-sector ATPase, EC 7.1.2.2	39	39	39	73.3	73.3	73.3	66.503	0	323.31	151550000000	369	604
R1FNX8	Uncharacterized protein	2	2	2	10.5	10.5	10.5	37.919	0	18.821	1011000000	9	353
R1FP30	Poly [ADP-ribose] polymerase, PARP, EC 2.4.2.-	3	3	2	6.7	6.7	4.1	55.132	0	41.186	895210000	9	509
R1FP66	Light harvesting protein	3	3	3	37.3	37.3	37.3	26.25	0	26.033	3560200000	20	244
R1FP75	Rhodanese domain-containing protein	3	3	3	39.8	39.8	39.8	13.496	0	17.895	893750000	7	123
R1FP87	PCI domain-containing protein	9	9	9	23.2	23.2	23.2	49.579	0	69.071	4392300000	27	439
R1FPB9	F-actin-capping protein subunit beta	2	2	2	15.7	15.7	15.7	22.914	0	14.438	619690000	8	210
R1FPE3	Uncharacterized protein	14	14	5	39.7	39.7	11.7	38.485	0	126.25	16546000000	59	358
R1FPF6	Uncharacterized protein	6	6	6	32.5	32.5	32.5	20.272	0	118.58	11844000000	56	197
R1FPL3	Peptidyl-prolyl cis-trans isomerase, PPIase, EC 5.2.1.8	4	4	4	26.4	26.4	26.4	21.759	0	27.15	1046500000	11	201
R1FPQ0	Uncharacterized protein	2	2	2	9.3	9.3	9.3	35.194	0	15.288	625380000	4	335
R1FPQ2	Aldo_ket_red domain-containing protein	2	2	2	7.9	7.9	7.9	27.609	0	11.737	576510000	5	252
R1FPQ8	Succinate--CoA ligase [ADP-forming] subunit alpha, mitochondrial, EC 6.2.1.5 (Succinyl-CoA synthetase subunit alpha, SCS-alpha)	5	5	5	17.9	17.9	17.9	41.194	0	56.653	8231600000	61	392
R1FPR2	RNA-binding protein	5	5	5	18.7	18.7	18.7	35.781	0	60.421	1569000000	12	347
R1FPS7	Uncharacterized protein	6	6	6	27.7	27.7	27.7	14.916	0	42.764	13143000000	28	130
R1FPT0	Prohibitin	17	17	17	71.1	71.1	71.1	29.324	0	323.31	29584000000	108	270
R1FPX8	Uncharacterized protein	9	9	9	29.6	29.6	29.6	42.363	0	149.71	5879400000	39	412
R1FPY6	Putative EF-1 alpha/Tu like protein	22	22	22	45.5	45.5	45.5	52.631	0	202.72	203770000000	250	477
R1FQ76	Hypothetical protein (dTDP-glucose 4,6-dehydratase)	12	12	12	46.7	46.7	46.7	41.031	0	189.04	8485200000	47	368
R1FQ80	Acetyl-CoA acetyltransferase	6	6	6	19.9	19.9	19.9	43.209	0	66.981	3204700000	21	422
R1FQ88	Pyruvate kinase, EC 2.7.1.40	9	9	9	23.1	23.1	23.1	55.414	0	101.16	6731600000	40	519
R1FQA6	NAD(P)-bd_dom domain-containing protein	6	6	6	25.1	25.1	25.1	37.82	0	92.545	871750000	14	355
R1FQK5	GMP synthase (glutamine-hydrolyzing), EC 6.3.5.2	6	6	6	13.9	13.9	13.9	65.523	0	47.979	1698300000	24	606
R1FQN2	Uncharacterized protein	14	14	14	25.6	25.6	25.6	92.02	0	159.63	21507000000	92	862
R1FQQ6	eRF1_1 domain-containing protein	4	4	4	12.1	12.1	12.1	47.937	0	106.38	4269700000	27	428
R1FQT6	Putative metacaspase protein	4	4	4	16	16	16	36.817	0	34.419	2091400000	17	338
R1FQX8	Cytochrome c-553 (Cytochrome c553) (Soluble cytochrome f)	3	3	3	28.1	28.1	28.1	13.841	0	127.73	2769100000	19	135
R1FR32	Uncharacterized protein	9	9	9	37	37	37	22.986	0	269.35	57918000000	92	211
R1FR78	1-deoxy-D-xylulose-5-phosphate synthase, EC 2.2.1.7	7	7	7	12.5	12.5	12.5	76.831	0	56.35	3104900000	13	720
R1FRD8	[Acyl-carrier-protein] S-malonyltransferase, EC 2.3.1.39	8	8	8	33.7	33.7	33.7	35.76	0	77.552	7160700000	46	344
R1FRS5	Uncharacterized protein	4	4	4	19.2	19.2	19.2	18.806	0	41.24	4066700000	28	182
R1FRT3	Hypothetical protein	3	3	3	24.1	24.1	24.1	17.807	0	28.835	3487300000	9	174
R1FRV3	Uncharacterized protein	4	4	4	51	51	51	16.136	0	61.413	2980400000	15	149
R1FRX7	HTH La-type RNA-binding domain-containing protein	2	2	2	9.9	9.9	9.9	39.61	0	36.846	1292100000	8	375
R1FSB1	Uncharacterized protein	7	7	7	28.4	28.4	28.4	33.245	0	125.05	6272600000	35	328
R1FSD7	Uncharacterized protein	9	9	9	47.8	47.8	47.8	30.539	0	104.1	8771600000	49	291
R1FSH2	RRM domain-containing protein	7	7	7	51.6	51.6	51.6	19.269	0	73.915	4633500000	26	186
R1FSJ0	PCI domain-containing protein	2	2	2	7.8	7.8	7.8	38.95	0	19.042	738410000	10	359
R1FSK3	Uncharacterized protein	10	10	10	39.4	39.4	39.4	23.204	0	170.68	49265000000	154	218
R1FSQ6	GLOBIN domain-containing protein	3	3	3	19.1	19.1	19.1	21.183	0	40.725	974170000	11	199
R1FSU7	Hypothetical protein (Putative mago nashi)	5	5	5	45.9	45.9	45.9	17.368	0	49.046	8897700000	34	148
R1FTN7	Putative nitrate transporter	4	4	4	9.4	9.4	9.4	55.505	0	79.551	5745000000	21	513
R1FTP0	Uncharacterized protein	8	8	8	44.4	44.4	44.4	32.657	0	82.382	8772800000	56	304
R1FTT4	60S ribosomal protein L27	5	5	5	40.8	40.8	40.8	16.619	0	58.452	10932000000	32	147
R1FTX7	H(+)-exporting diphosphatase, EC 7.1.3.1	4	4	3	5.6	5.6	5.6	90.019	0	37.191	2112800000	9	875
R1FU08	Phosphoserine phosphatase, EC 3.1.3.3 (O-phosphoserine phosphohydrolase)	9	9	9	45.7	45.7	45.7	24.33	0	82.204	1842700000	25	234
R1FU37	Inorganic diphosphatase, EC 3.6.1.1	8	8	8	29.4	29.4	29.4	30.643	0	212.36	27480000000	53	282
R1FUG6	Methylcrotonoyl-CoA carboxylase	7	7	6	22.3	22.3	20.5	67.414	0	70.02	2753000000	22	638
R1FUJ2	Uncharacterized protein	3	3	3	8	8	8	34.185	0	20.128	933710000	12	323
R1FUT0	DP-N-acetylglucosamine pyrophosphorylase	10	10	10	25.9	25.9	25.9	68.803	0	79.556	3734100000	19	663
R1FUU7	AAA domain-containing protein	11	4	4	34.5	12.2	12.2	33.899	0	24.754	2249600000	7	304
R1FV81	Ubiquitin-like domain-containing protein	3	3	3	23.5	23.5	23.5	30.691	0	31.555	1008200000	13	293
R1FV92	TIP120 domain-containing protein	16	16	16	5.1	5.1	5.1	397.93	0	144.41	9326300000	56	3722
R1FV97	Uncharacterized protein	4	4	4	28.3	28.3	28.3	24.662	0	33.767	1304800000	13	233
R1FW42	2-C-methyl-D-erythritol 2,4-cyclodiphosphate synthase, EC 4.6.1.12	2	2	2	17.2	17.2	17.2	25.143	0	30.087	815090000	6	239
R1FW54	Uncharacterized protein	2	2	2	10.3	10.3	10.3	24.33	0	17.803	1918500000	13	234
R1FWA3	Proteasome subunit beta	8	8	8	56.2	56.2	56.2	21.964	0	101.5	6293800000	38	194
R1FWF1	Uncharacterized protein	1	1	1	13.3	13.3	13.3	10.635	0.0021552	6.6819	1836200000	10	98
R1FWF4	Elongation factor Ts, mitochondrial, EF-Ts, EF-TsMt	11	11	11	40.5	40.5	40.5	25.82	0	162.44	23409000000	59	242
R1FWL0	Uncharacterized protein	3	3	3	35.2	35.2	35.2	20.955	0	34.546	4638600000	18	210
R1FWN8	Cysteine desulfurase, EC 2.8.1.7	3	3	3	15.2	15.2	15.2	42.868	0	24.003	618620000	5	389
R1FWR7	40S ribosomal protein S14	6	6	6	53.6	53.6	53.6	15.851	0	94.726	14311000000	48	151
R1FWV8	Uncharacterized protein	2	2	2	28.1	28.1	28.1	15.743	0	17.462	1229900000	8	153
R1FX02	Catechol-O-methyltransferase	9	9	9	47.8	47.8	47.8	31.812	0	138.43	6069000000	50	293
R1FXH6	Uncharacterized protein	14	14	14	53	53	53	38.09	0	194.56	16501000000	74	336
R1FXR7	50S ribosomal protein L11 (Hypothetical protein)	2	2	2	15.9	15.9	15.9	19.758	0	29.707	7999000000	36	189
R1FXV3	Protein translocase subunit SecA	10	10	10	15.7	15.7	15.7	103.13	0	116.19	3025800000	35	961
R1FY51	Uncharacterized protein	8	8	8	18.3	18.3	18.3	84.096	0	67.274	1620500000	16	829
R1FY57	CCT-eta	3	3	3	8.4	8.4	8.4	60.679	0	34.353	1393900000	14	569
R1FYC1	Ferredoxin--NADP(+) reductase, EC 1.18.1.2	29	13	12	59.2	34	29.6	41.97	0	323.31	72474000000	106	382
R1FYD3	Coatomer subunit gamma	4	4	4	6.9	6.9	6.9	100.05	0	33.103	785510000	13	916
R1FYQ0	Light harvesting protein	8	6	6	23.5	17.8	17.8	23.466	0	68.309	14277000000	44	213
R1FYV6	Threonine ammonia-lyase, EC 4.3.1.19	8	8	8	20	20	20	67.983	0	115.88	3149600000	24	625
R1FZ48	Uncharacterized protein	4	4	4	18.1	18.1	18.1	28.583	0	29.651	1381500000	5	277
R1FZ52	Phosphoglycerate kinase, EC 2.7.2.3	32	32	20	77.7	77.7	55.4	28.612	0	323.31	352280000000	354	269
R1FZ96	NADH-cytochrome b5 reductase, EC 1.6.2.2	6	6	6	29.1	29.1	29.1	35.815	0	95.762	6290800000	31	337
R1FZB5	Uncharacterized protein	4	4	4	25.5	25.5	25.5	22.172	0	25.394	3086300000	12	208
R1FZM9	60S ribosomal protein L18a	6	6	6	28.9	28.9	28.9	21.819	0	142.17	15025000000	78	190
R1FZN5	Cytochrome b5	6	6	6	52.7	52.7	52.7	15.883	0	141.35	15996000000	45	150
R1FZW1	Methenyltetrahydrofolate cyclohydrolase, EC 3.5.4.9	3	3	3	10.9	10.9	10.9	37.824	0	24.212	984460000	12	359
R1FZW9	Methionine synthase, EC 2.1.1.13 (5-methyltetrahydrofolate--homocysteine methyltransferase) (Vitamin-B12 dependent methionine synthase)	11	11	11	11.2	11.2	11.2	145.64	0	87.231	4856900000	32	1326
R1G005	Dihydrolipoyllysine-residue succinyltransferase	1	1	1	13	13	13	11.084	0.00047125	7.8821	2076300000	11	100
R1G017	Serine/threonine-protein phosphatase, EC 3.1.3.16	2	2	2	7.8	7.8	7.8	33.054	0	13.545	2064700000	13	295
R1G0B7	CobW C-terminal domain-containing protein	4	3	3	12.4	9.2	9.2	38.158	0	31.887	1416200000	8	347
R1G0C0	HTH cro/C1-type domain-containing protein	3	3	3	29.9	29.9	29.9	13.242	0	40.632	2267000000	15	127
R1G0F6	Uncharacterized protein	1	1	1	3.7	3.7	3.7	42.402	0.0017467	6.7954	2466600000	8	428
R1G0H9	Uroporphyrinogen decarboxylase, EC 4.1.1.37	12	12	12	44.7	44.7	44.7	41.598	0	168.37	16783000000	74	389
R1G0L1	Uncharacterized protein	2	2	2	11.9	11.9	11.9	27.414	0	15.011	543890000	5	253
R1G0S3	Aa_trans domain-containing protein	6	6	6	13.1	13.1	13.1	62.456	0	136.77	5505100000	24	603
R1G0S4	NADH-cytochrome B5 reductase	5	5	5	15.4	15.4	15.4	32.347	0	34.099	2463300000	22	299
R1G0U3	Uncharacterized protein	12	12	12	25	25	25	58.012	0	124.23	6902500000	53	531
R1G137	Uncharacterized protein	3	3	3	13.4	13.4	13.4	30.416	0	21.786	1814700000	9	283
R1G171	Uncharacterized protein	3	3	3	17.4	17.4	17.4	32.049	0	66.341	3715700000	22	298
R1G1H4	Pyruvate kinase, EC 2.7.1.40	20	20	20	48	48	48	54.302	0	313.65	32695000000	122	500
R1G1I5	Uncharacterized protein	6	6	6	18.9	18.9	18.9	42.738	0	65.284	2568300000	23	380
R1G1L6	Uncharacterized protein	2	2	2	9.5	9.5	9.5	26.122	0	13.21	523800000	8	242
R1G1W3	Nucleoside diphosphate kinase	10	10	10	69.5	69.5	69.5	17.25	0	112.64	23377000000	85	151
R1G1X4	Uncharacterized protein	7	7	2	31.7	31.7	4.7	31.97	0	66.965	15632000000	52	300
R1G1Z4	Uncharacterized protein	7	7	7	5.5	5.5	5.5	193.97	0	78.831	4201900000	18	1875
R1G2M9	60S ribosomal protein L35A	4	4	4	40.5	40.5	40.5	12.749	0	26.684	10355000000	17	111
R1G2P1	Cytochrome b-c1 complex subunit Rieske, mitochondrial, EC 7.1.1.8	4	4	4	25.2	25.2	25.2	25.938	0	35.84	2854700000	26	238
R1G2S8	Uncharacterized protein	6	6	6	28.8	28.8	28.8	36.2	0	60.249	3056300000	17	337
R1G2T3	Hypothetical protein	3	3	3	18.1	18.1	18.1	28.649	0	19.85	1568500000	8	271
R1G2U6	60S ribosomal protein L7a	7	7	7	16.1	16.1	16.1	36.085	0	45.22	11091000000	30	322
R1G398	FAS1 domain-containing protein	8	8	8	45.6	45.6	45.6	19.569	0	241.74	23719000000	68	182
R1G3P4	Uncharacterized protein	3	3	3	27.5	27.5	27.5	14.773	0	28.469	1208800000	6	138
R1G499	Ornithine aminotransferase, EC 2.6.1.13	7	7	7	25.2	25.2	25.2	46.906	0	69.266	2472200000	27	440
R1G4I0	Clathrin heavy chain	46	46	46	37.4	37.4	37.4	193.14	0	323.31	56700000000	313	1705
R1G5L4	Uncharacterized protein	4	4	4	13.9	13.9	13.9	56.842	0	59.295	1536800000	11	519
R1G5Q3	Ubiquitin carboxyl-terminal hydrolase, EC 3.4.19.12	3	3	3	5.4	5.4	5.4	87.649	0	28.392	656500000	8	831
R1G791	Hypothetical protein	4	4	4	27.4	27.4	27.4	17.983	0	40.515	10548000000	48	157
R1G845	Uncharacterized protein	2	2	2	17.3	17.3	17.3	28.882	0	24.441	4075200000	22	283
R1G853	HipN domain-containing protein	6	6	6	16	16	16	41.759	0	56.061	3091600000	27	400
R1G8H9	Beta-ketoacyl-[acyl-carrier-protein] synthase III, EC 2.3.1.180	4	4	4	23.5	23.5	23.5	36.951	0	48.063	2849100000	20	358

## Sheet: 23v17 sig
Significant proteins in the moderate warming treatment (23v17) - FDR corrected q-value (q<0.01)			LFQ intensity
Protein IDs	Protein Name	Log2FC	17_1	17_2	17_3	23_1	23_2	23_3	Significant	q-value
R1DW75	PHB domain-containing protein	3.61642	23.5774	24.9777	24.4445	28.35	27.6738	27.8251	+	0.002
R1G1X4	Uncharacterized protein	2.74077	26.7936	24.542	25.5935	28.5096	28.2451	28.3968	+	0.00684492
R1EEI4	Lon protease homolog, EC 3.4.21.-	2.14128	25.6495	25.5926	25.5484	27.9695	27.3128	27.9322	+	0.00364706
R1DH86	Pept_C1 domain-containing protein	2.03274	27.507	27.7238	28.2649	29.5248	29.831	30.2381	+	0.00246809
R1CXA2	Long chain acyl-CoA synthetase	1.83967	26.9266	27.4081	27.1213	28.705	29.1839	29.0861	+	0.00295238
R1C5C5	Uncharacterized protein	1.78066	29.1515	29.0623	29.2375	31.0353	31.049	30.709	+	0
R1EVT4	Uncharacterized protein	1.70525	26.9977	27.2469	27.0858	28.4533	29.0928	28.8999	+	0.00225455
R1F0Q3	Light harvesting protein	1.68776	30.7402	30.5188	30.307	31.4728	32.6293	32.5272	+	0.00651111
R1DKC7	UV excision repair protein RAD23	1.65333	27.8254	27.8346	28.0858	29.5524	29.481	29.6724	+	0
R1F8P8	Succinate dehydrogenase [ubiquinone] iron-sulfur subunit, mitochondrial, EC 1.3.5.1	1.58069	26.0829	26.0947	26.3957	27.7117	27.4849	28.1187	+	0.00172222
R1BK59	Peptidase A1 domain-containing protein	1.5781	27.3953	27.2824	27.4079	28.5441	29.3005	28.9754	+	0.00158974
R1EIW7	Putative mitochondrial aldehyde dehydrogenase	1.54042	28.6371	28.5308	28.7302	30.0637	30.2417	30.214	+	0
A0A0D3IB18	B12-binding domain-containing protein	1.48278	27.1714	26.9938	26.8334	28.1328	28.7916	28.5225	+	0.0015122
R1CZ51	Uncharacterized protein	1.34884	28.2548	28.3791	28.3628	29.1163	30.0284	29.8987	+	0.00527389
R1D2V9	PCI domain-containing protein	1.32486	26.3043	26.1949	26.0629	27.4527	27.4948	27.5892	+	0
R1EYW4	RME1A, RME-1/EHD family protein	1.29905	27.1509	26.8399	27.1692	27.975	28.5275	28.5548	+	0.00335849
R1D461	Uncharacterized protein	1.29247	27.6448	27.4963	27.4309	28.7396	28.7726	28.9373	+	0
R1D521	Uncharacterized protein	1.2705	29.9461	29.952	29.9083	31.0109	31.1776	31.4295	+	0
R1CC51	Histidine--tRNA ligase, EC 6.1.1.21	1.249	25.9013	25.7456	25.9563	27.1171	26.8536	27.3795	+	0.0017971
R1E7G3	Enoyl-CoA hydratase	1.22435	27.895	27.9397	27.9635	29.2124	29.219	29.0398	+	0
R1BXL9	CS domain-containing protein	1.21169	28.5531	28.6572	28.7691	29.4262	30.0024	30.1859	+	0.005
R1D557	Uncharacterized protein	1.16754	28.0317	27.8766	28.519	29.2734	29.0883	29.5681	+	0.00559459
R1D6F2	Heat shock protein 60	1.16092	30.4996	30.5806	30.6838	32.0243	31.5979	31.6246	+	0.0019375
R1DIR0	Tr-type G domain-containing protein	1.1407	26.833	26.996	26.8207	27.7264	28.2157	28.1298	+	0.00156962
R1DVE7	Succinate-semialdehyde dehydrogenase [NAD(P)]	1.13269	28.008	27.9616	28.0724	28.935	29.0588	29.4462	+	0.00163158
R1CRY8	PCI domain-containing protein	1.12459	26.0122	25.9626	25.9629	27.1694	27.3339	26.8081	+	0.00161039
R1E9G3	PALP domain-containing protein	1.12388	27.1502	26.9957	27.0766	28.0758	28.3906	28.1277	+	0
R1F0T3	Uncharacterized protein	1.11608	29.5539	29.137	29.5475	30.79	30.3439	30.4528	+	0.00432432
R1D1S8	Hypothetical protein	1.09848	27.6992	27.7519	27.6409	28.7737	28.4967	29.1171	+	0.00342308
R1FA97	Centrin	1.08692	27.8483	27.5949	27.5539	28.6186	28.6962	28.943	+	0.00213793
R1E5X3	Peptide-methionine (S)-S-oxide reductase, EC 1.8.4.11 (Peptide-methionine (S)-S-oxide reductase)	1.06876	26.3564	26.276	26.3513	26.9926	27.5435	27.654	+	0.00518519
R1FIW4	Adaptor protein 1 medium subunit (Apm1, medium subunit of the adaptin 1 complex)	1.06775	27.4363	27.5911	27.2132	28.4718	28.5345	28.4376	+	0.00354286
R1F553	UTP--glucose-1-phosphate uridylyltransferase, EC 2.7.7.9	1.06505	27.6517	27.7714	27.9301	28.9675	28.7611	28.8198	+	0
R1BQ03	Uncharacterized protein	1.05304	27.0662	26.9106	26.8928	28.1324	28.1233	27.773	+	0.00203279
R1EUN2	Succinate dehydrogenase flavo protein subunit,subunit A Fp subunit, mitochondrial	1.03774	27.3148	27.448	27.5864	28.5817	28.4878	28.393	+	0
R1E1Z9	Proteasome subunit alpha type	1.02565	28.5226	28.0893	28.4052	29.2711	29.3061	29.5169	+	0.00266667
R1DUQ5	Gelsolin with villin headpeace	1.00837	28.6089	28.8587	28.6646	29.6614	29.8999	29.5959	+	0.00233962
R1BRM2	HATPase_c domain-containing protein	1.00595	31.1355	31.3098	31.2546	32.2486	32.246	32.2231	+	0
R1DS08	Putative short-chain dehydrogenase/reductase SDR	0.992012	26.5349	26.5813	27.0015	27.4481	27.6542	27.9916	+	0.00584049
R1EXU2	Prohibitin	0.9903	29.8335	29.8922	29.9335	30.88	30.8799	30.8703	+	0
R1FEK3	Dihydrolipoyl dehydrogenase, EC 1.8.1.4	0.957554	29.6538	29.3923	29.4323	30.4038	30.5806	30.3667	+	0.00302439
R1G4I0	Clathrin heavy chain	0.954156	28.7044	28.8713	28.6908	29.4038	29.8402	29.885	+	0.00436364
R1E3S2	Uncharacterized protein	0.950494	30.3356	30.2982	30.5172	31.0957	31.4758	31.4311	+	0.00149398
R1FV92	TIP120 domain-containing protein	0.949209	27.8344	27.6447	27.7974	28.7193	28.9691	28.4357	+	0.00428571
R1FNS5	Ca2+ ATPase	0.947486	28.0105	27.4648	27.7447	28.8525	28.858	28.3519	+	0.00728042
R1DWQ3	Uncharacterized protein	0.945266	26.4604	26.4308	26.5806	27.7154	27.2218	27.3705	+	0.0034902
R1C2C0	Succinate--CoA ligase [ADP-forming] subunit beta, mitochondrial, EC 6.2.1.5 (Succinyl-CoA synthetase beta chain, SCS-beta)	0.936627	28.6378	28.8055	28.7492	29.4952	29.7148	29.7924	+	0.00326316
R1D5X6	Uncharacterized protein	0.932864	28.3618	28.4824	28.3626	29.0215	29.3648	29.619	+	0.00366412
R1DK44	Polyprenyl synthetase	0.921586	27.6075	27.144	27.3833	28.1061	28.4219	28.3716	+	0.00417391
R1CGZ1	Asparagine--tRNA ligase, EC 6.1.1.22	0.920982	29.3201	29.0572	29.2657	29.7935	30.5569	30.0556	+	0.00815459
R1CVN4	Uncharacterized protein	0.914289	26.3519	26.6331	26.3446	27.1221	27.5198	27.4307	+	0.0033271
R1B302	Cell division cycle protein 48	0.911339	30.2441	30.3261	30.5078	31.5867	31.0744	31.1509	+	0.00507246
R1DMC3	FAD-oxidase_C domain-containing protein	0.909208	27.0036	26.9454	27.0125	27.8103	27.9044	27.9744	+	0
R1DD63	Uncharacterized protein	0.897668	31.6758	31.7071	31.9021	32.913	32.4692	32.5957	+	0.00339048
R1E494	Uncharacterized protein	0.896575	27.8555	27.7765	27.726	28.8526	28.6948	28.5004	+	0.00221429
R1F4L3	MPN domain-containing protein	0.89435	27.1681	27.0336	27.3733	28.1245	28.1072	28.0263	+	0.00253061
R1DLJ1	Uncharacterized protein	0.881275	27.465	27.4601	27.4388	28.2708	28.4059	28.331	+	0
R1BU11	GTP-binding protein (Hypothetical protein) (Rab5b, rab family GTPase)	0.880658	27.5233	27.6816	27.6244	28.3583	28.4563	28.6567	+	0.00269565
R1DDV4	Uncharacterized protein	0.878122	27.8295	27.9764	28.0674	28.6728	29.0507	28.7842	+	0.00249462
R1DZ00	Uncharacterized protein	0.859212	33.1235	33.0669	33.0137	33.7952	33.9549	34.0316	+	0
R1F2H1	Thioredoxin domain-containing protein	0.844022	26.3722	26.7188	26.3918	27.5842	26.9968	27.4339	+	0.00777202
R1FG06	Putative 3-hydroxyacyl-CoA dehydrogenase	0.843756	28.4548	28.5041	28.5423	29.3562	29.275	29.4013	+	0
R1F8P6	Uncharacterized protein	0.83406	32.1171	31.9815	32.0406	32.9369	32.8792	32.8254	+	0
R1FF26	Uncharacterized protein	0.831937	27.8462	28.172	28.0193	28.6905	28.919	28.9238	+	0.00272941
R1FHL7	C2 domain-containing protein	0.825425	27.02	26.9044	27.2038	27.8069	27.6755	28.122	+	0.00526316
R1BFP2	L-type lectin-like domain-containing protein	0.813473	25.9126	26.0776	25.7608	26.5264	26.811	26.854	+	0.0032963
R1EXY9	Trans-2-enoyl-CoA reductase	0.811361	27.1481	26.9657	27.0309	27.5073	27.9387	28.1328	+	0.00691892
R1F3K2	Uncharacterized protein	0.811192	28.2795	28.4844	28.4442	28.8556	29.2844	29.5016	+	0.0078534
R1ERU6	Pyruvate dehydrogenase E1 component subunit beta, EC 1.2.4.1	0.810001	29.6006	29.4723	29.6429	30.1036	30.4411	30.6011	+	0.00530303
R1E1B6	Uncharacterized protein	0.809919	27.9143	27.862	28.0005	28.8497	28.3627	28.994	+	0.00731915
R1DYC7	NAD_Gly3P_dh_N domain-containing protein	0.805379	31.5774	31.5811	31.654	32.2866	32.377	32.565	+	0.00335135
R1FBN4	Citrate synthase	0.802502	28.1406	28.4487	28.4807	29.0517	28.9739	29.452	+	0.00662147
R1DCW3	Putative propionyl-CoA carboxylase	0.800856	27.9684	27.8544	28.0531	28.6203	28.8554	28.8028	+	0.0026383
R1BB62	Histone H4	0.799086	33.438	33.3702	33.2429	33.9101	34.547	33.9913	+	0.00958491
R1CZZ3	Ornithine carbamoyltransferase	0.79405	27.2096	27.1486	27.0564	28.1029	27.8577	27.8362	+	0.00217544
R1FYQ0	Light harvesting protein	0.785068	29.639	29.8097	29.8594	30.2766	30.5941	30.7926	+	0.00544737
R1D1X2	Pyruvate dehydrogenase E1, beta subunit	0.778941	28.3008	28.259	28.3829	28.7942	29.2997	29.1857	+	0.00567123
R1DAC4	AAA domain-containing protein	0.762196	27.1481	27.3091	27.0731	27.9528	28.0419	27.8223	+	0.00206667
R1BJY8	Quinone oxidoreductase	0.760632	31.4231	31.3499	31.0971	31.8848	32.0308	32.2363	+	0.00377953
R1CPI1	Putative acyl-CoA dehydrogenase	0.756882	28.2587	28.3208	28.2876	28.7777	29.2323	29.1278	+	0.00403361
R1CAZ6	Heat shock protein 90	0.756839	28.3968	28.6398	28.4935	29.3087	29.1672	29.3247	+	0.00258333
R1DGQ0	Ribonucloprotein	0.756168	27.6339	27.8253	27.8797	28.5181	28.6246	28.4647	+	0.00243137
R1FFT9	Acetyl-CoA carboxylase, EC 6.4.1.2	0.755375	28.935	29.0443	29.1061	29.682	29.8777	29.7919	+	0.00375758
R1FPT0	Prohibitin	0.754452	29.395	29.3456	29.3813	30.1135	29.9964	30.2753	+	0.00317949
R1F7I5	J domain-containing protein	0.749304	27.6885	27.6707	27.4906	28.2636	28.281	28.5531	+	0.00241667
R1FSU7	Hypothetical protein (Putative mago nashi)	0.73812	29.2847	29.0819	29.189	29.8487	29.9545	29.9666	+	0
R1D9K0	Importin N-terminal domain-containing protein	0.720231	29.4332	29.1218	29.1211	30.1304	29.8685	29.8379	+	0.00514706
R1DM52	UMP-CMP kinase, EC 2.7.4.14 (Deoxycytidylate kinase, CK, dCMP kinase) (Uridine monophosphate/cytidine monophosphate kinase, UMP/CMP kinase, UMP/CMPK)	0.719933	26.8289	27.0364	27.0092	27.6531	27.877	27.5043	+	0.00421053
R1DIQ7	Uncharacterized protein	0.711522	29.7505	29.989	29.7742	30.5957	30.3399	30.7127	+	0.00375
R1D5F0	Mitochondrial processing peptidase	0.709019	28.7115	28.7695	28.8385	29.7264	29.3101	29.4102	+	0.00393443
R1DE25	Rab GDP dissociation inhibitor	0.708269	27.9311	27.6225	27.9781	28.4222	28.6614	28.573	+	0.00387097
R1FQ80	Acetyl-CoA acetyltransferase	0.707968	27.0162	26.6591	26.9867	27.7177	27.3115	27.7567	+	0.00774757
R1DGX4	Pyruvate kinase, EC 2.7.1.40	0.693362	25.9946	25.6331	26.0622	26.4483	26.6252	26.6964	+	0.00573494
R1BZG5	AMP-binding domain-containing protein	0.676067	30.112	30.027	29.8634	30.5987	30.5128	30.919	+	0.00530769
R1D6Y1	Calreticulin	0.66519	29.3268	29.4948	29.3824	30.1279	29.9937	30.0779	+	0
R1CB91	Malate dehydrogenase, EC 1.1.1.37	0.663811	29.0534	29.2496	29.2783	29.7558	29.8334	29.9835	+	0.00269767
R1DKC2	Rab2, rab family GTPase	0.660211	27.8203	27.8329	27.6785	28.2273	28.4864	28.5986	+	0.00410256
R1DKK4	Adaptor protein 2 beta subunit 1	0.651304	28.184	28.4023	28.2299	28.6694	29.1249	28.9759	+	0.00658427
R1D5S6	ADP/ATP translocase (ADP,ATP carrier protein)	0.599716	29.3804	29.1912	29.2644	29.6271	30.104	29.9041	+	0.00769231
R1EFX8	Translation elongation factor Tu	0.598517	27.6421	27.7455	27.8731	28.3487	28.124	28.5835	+	0.00773196
R1CMY0	Uncharacterized protein	0.59483	26.4358	26.5925	26.304	26.876	26.9687	27.2721	+	0.00789474
R1D0K6	Putative acetyl-CoA acetyltransferase	0.593106	28.5364	28.6292	28.8944	29.2697	29.1851	29.3846	+	0.00552
R1EVP7	Rab11, rab family GTPase	0.589914	28.8802	28.8675	28.8333	29.3665	29.5247	29.4596	+	0
R1DWS2	Light harvesting protein	0.570491	29.1885	29.2176	29.1229	29.7434	29.9324	29.5647	+	0.00522388
R1DPK6	Glycine cleavage system H protein	0.564706	28.826	28.9026	28.6293	29.1558	29.4722	29.4239	+	0.00681395
R1B7J9	Isochorismatase domain-containing protein	0.550199	28.9881	29.2475	29.131	29.6317	29.5199	29.8656	+	0.00654749
R1D367	Uncharacterized protein	0.526663	27.6404	27.5754	27.6395	28.3458	28.0597	28.0298	+	0.00503597
R1DKG0	PDZ domain-containing protein	0.51723	26.4773	26.352	26.5773	27.099	26.8081	27.0512	+	0.00595
R1BXE6	Uncharacterized protein	0.506474	27.6868	27.731	27.7859	28.2481	28.3216	28.1534	+	0.00281818
R1DSI4	Uncharacterized protein	0.499786	29.2699	29.5854	29.529	30.0181	29.8558	30.0097	+	0.0062381
R1F972	Uncharacterized protein	0.496449	27.9353	27.8949	28.0235	28.5278	28.2804	28.5349	+	0.00390244
R1D1Z4	Uncharacterized protein	0.484561	29.6701	29.401	29.5311	29.885	30.0723	30.0986	+	0.00534194
Q4G3D7	Cytochrome f	0.481024	30.9839	30.9687	31.2593	31.4444	31.6531	31.5576	+	0.00703297
R1DNB7	Uncharacterized protein	0.471815	27.3365	27.3398	27.2379	27.9335	27.6622	27.7338	+	0.00380952
R1EZP8	Uncharacterized protein	0.458042	27.6785	27.5037	27.5138	28.0454	28.0299	27.9949	+	0.00190769
R1D4Y8	Putative threonine synthase	0.454237	27.1732	27.1907	27.0692	27.6804	27.6558	27.4595	+	0.00424779
R1BKD7	BTHB domain-containing protein	0.451303	29.818	29.8309	29.8196	30.1848	30.1793	30.4584	+	0.00563265
R1FZN5	Cytochrome b5	0.420622	29.403	29.4745	29.4962	30.0275	29.8369	29.7712	+	0.00510949
R1DHZ4	Polyadenylate-binding protein, PABP	0.399107	29.7686	29.6934	29.5302	29.9386	30.1867	30.0642	+	0.00757576
A0A0D3J0B3	ProRS-C_1 domain-containing protein	0.397481	27.6333	27.5308	27.5335	27.9105	28.0924	27.8872	+	0.004
R1BUL9	Uncharacterized protein	0.3755	27.1048	27.4071	27.2372	27.6817	27.5542	27.6396	+	0.00790099
R1F396	14-3-3 protein	0.370964	29.6669	29.6987	29.6889	30.132	29.9463	30.0892	+	0.0036701
R1DZX4	Putative hydroxyacyl-coenzyme A dehydrogenase/3-ketoacyl-coenzyme A thiolase/enoyl-coenzyme A hydratase alpha subunit	0.358679	28.991	28.9751	29.2169	29.3883	29.5063	29.3644	+	0.00765306
R1D306	Dimerisation2 domain-containing protein	0.345424	29.8802	29.8608	30.0384	30.2748	30.2012	30.3397	+	0.00571034
R1BGM5	Uncharacterized protein	0.299096	27.633	27.4318	27.6236	27.9333	27.8635	27.7889	+	0.00963033
R1CUZ0	Ornithine cyclodeaminase	0.237741	29.7215	29.7339	29.7076	29.9556	29.8769	30.0437	+	0.00555705
R1FNW2	H(+)-transporting two-sector ATPase, EC 7.1.2.2	-0.22381	31.6993	31.6807	31.7213	31.4168	31.4825	31.5305	+	0.00356
R1EAZ1	PSII_BNR domain-containing protein	-0.329327	29.695	29.7474	29.8463	29.4063	29.515	29.3794	+	0.00396694
Q4G366	Chaperone protein dnaK (HSP70) (Heat shock 70 kDa protein) (Heat shock protein 70)	-0.362206	31.6105	31.5841	31.5008	31.0576	31.2266	31.3246	+	0.00699454
R1G1H4	Pyruvate kinase, EC 2.7.1.40	-0.380215	30.4702	30.4552	30.3705	30.1353	29.9516	30.0684	+	0.00345631
Q4G342	Elongation factor Tu, chloroplastic, EF-Tu	-0.431094	31.8875	31.8809	31.8269	31.4421	31.4786	31.3813	+	0
R1ERC3	40S ribosomal protein S8	-0.435331	29.6814	29.7267	29.7315	29.1077	29.4794	29.2465	+	0.00753769
R1FTT4	60S ribosomal protein L27	-0.503852	30.1389	30.1269	30.1288	29.7644	29.6115	29.5072	+	0.00257778
R1C5H6	Hypothetical protein	-0.546203	30.1174	30.0335	30.1499	29.576	29.4053	29.681	+	0.00352475
R1FGL6	Malonyl-CoA:ACP transacylase []	-0.562108	30.026	30.0897	30.1873	29.3423	29.5052	29.7692	+	0.00695652
R1DB74	Hypothetical protein	-0.571452	29.2612	29.3237	29.4133	28.6785	28.7551	28.8504	+	0.00248
R1FK83	Ribose-5-phosphate isomerase, EC 5.3.1.6	-0.584267	29.6304	29.6542	29.7498	29.2808	28.9041	29.0966	+	0.00496454
R1CWJ7	Uncharacterized protein	-0.596363	27.0796	26.9434	27.1099	26.6951	26.439	26.2096	+	0.00761421
R1EUC3	Aminotran_1_2 domain-containing protein	-0.606312	29.492	29.5422	29.4446	29.0057	28.6339	29.0203	+	0.00520755
R1BDA5	Uncharacterized protein	-0.656347	28.2351	28.1646	27.7677	27.4158	27.383	27.3996	+	0.00620118
R1D8F4	Cysteine synthase	-0.660451	29.6898	29.6919	29.5702	29.0058	28.9078	29.0569	+	0
R1DK55	Uncharacterized protein	-0.673534	31.5832	31.347	31.3955	30.7857	30.8168	30.7026	+	0.00238462
R1C7W5	Uncharacterized protein	-0.677174	28.8591	28.5914	28.7162	28.281	27.9524	27.9018	+	0.00541176
R1ELY8	Phosphopyruvate hydratase, EC 4.2.1.11	-0.677621	30.7327	30.6308	30.6459	30.2342	29.7146	30.0278	+	0.00669714
R1BZN1	ATP-dependent metalloprotease FtsH	-0.679505	29.8122	29.638	29.8209	29.3724	29.0572	28.8029	+	0.00778537
R1BX69	Uncharacterized protein	-0.697697	31.0219	31.1196	31.3133	30.5925	30.2003	30.5688	+	0.0057697
R1DTA1	ATP-synt_DE_N domain-containing protein	-0.727103	29.8724	29.8843	29.5875	28.9865	28.8642	29.3122	+	0.00673563
R1E5N3	UDP-glucuronate decarboxylase, EC 4.1.1.35	-0.744216	28.1899	28.4037	27.9527	27.571	27.2647	27.478	+	0.00524051
R1ETU1	T-complex protein 1 subunit delta	-0.753544	27.7005	27.3738	27.3576	26.9025	26.6366	26.6321	+	0.00369231
R1DAZ7	Sulfate adenylyltransferase, EC 2.7.7.4	-0.788963	30.4168	30.3619	30.4751	29.7232	29.4042	29.7595	+	0.00252174
R1D5P1	CCT-beta	-0.802607	27.7925	27.7854	27.8377	27.2291	26.9569	26.8218	+	0.00244211
R1DZL0	Uncharacterized protein	-0.806297	30.2579	30.1309	30.1372	29.7662	29.1922	29.1488	+	0.0075
R1DSS3	Ribosomal_L2_C domain-containing protein	-0.810579	30.5911	30.6146	30.5377	29.9254	29.546	29.8402	+	0.00153086
R1DSN7	PDZ domain-containing protein	-0.836557	30.2527	30.3218	30.3505	29.6606	29.278	29.4768	+	0.00167568
R1DP62	Uncharacterized protein	-0.883017	29.7788	29.835	29.8127	28.6957	28.9872	29.0945	+	0.00169863
Q4G368	Cytochrome c-550 (Cytochrome c550)	-0.885749	31.6204	31.8596	31.5949	30.4935	30.7102	31.2139	+	0.00972249
R1BFR6	40S ribosomal protein S3a	-0.894354	29.0075	29.0654	28.5894	28.1548	28.0739	27.7505	+	0.00587654
R1DUD8	Na+/Ca2+-K+ exchanger	-0.9024	29.5431	29.5225	29.4166	28.4088	28.8514	28.5148	+	0.00363265
R1BFX6	Uncharacterized protein	-0.917624	29.2869	29.2812	29.2221	28.5251	28.395	28.1172	+	0.00177143
R1D8W8	Vacuolar H+-ATPase V1 sector, subunit E	-0.9498	31.2313	31.2909	31.2694	30.4502	30.0828	30.4091	+	0.00210169
R1DMT8	Transketolase, EC 2.2.1.1	-0.999982	32.0458	32.1481	32.2684	31.3241	30.8992	31.2391	+	0.00147619
R1EGM0	Light harvesting protein	-1.00312	28.8178	28.5953	28.746	27.9976	27.9225	27.2297	+	0.00746269
Q4G399	ATP synthase subunit b, chloroplastic (ATP synthase F(0) sector subunit b) (ATPase subunit I)	-1.00459	31.767	31.5353	31.5342	30.5769	30.4496	30.7962	+	0.00196825
R1BRU6	Uncharacterized protein	-1.02862	28.7971	29.0336	29.1439	28.1786	27.7942	27.9159	+	0.00254945
R1D2H4	Uncharacterized protein	-1.06625	28.5288	28.1875	28.5507	27.7292	27.3051	27.0338	+	0.00580488
R1DS80	Uncharacterized protein	-1.09728	31.8417	32.3367	32.4837	31.2828	30.9588	31.1287	+	0.00492958
R1F431	Gp_dh_N domain-containing protein	-1.13259	33.0615	32.9107	33.0435	32.0764	31.6051	31.9364	+	0.00185075
R1DKU4	ATP synthase gamma subunit	-1.14385	32.5226	32.4483	32.4294	31.5869	31.0657	31.3161	+	0.00174648
R1FPS7	Uncharacterized protein	-1.16641	29.7868	30.0583	29.8587	28.6334	28.7247	28.8465	+	0
R1E112	Proliferation-associated protein 2G4	-1.20967	29.6396	29.4358	29.3493	28.57	27.7645	28.4613	+	0.00627545
R1DMT6	Uncharacterized protein	-1.21058	32.9416	32.7071	32.6732	31.585	31.0353	32.0699	+	0.00782353
Q4G3A3	30S ribosomal protein S2, chloroplastic	-1.2241	29.7256	29.9254	29.8286	28.347	28.9265	28.5337	+	0.00263636
R1G398	FAS1 domain-containing protein	-1.26041	31.1259	31.1595	31.2252	30.3548	29.5506	29.8241	+	0.00372093
Q4G3C8	ATP synthase subunit beta, chloroplastic, EC 7.1.2.2 (ATP synthase F1 sector subunit beta) (F-ATPase subunit beta)	-1.27716	34.2363	34.187	34.187	33.2735	32.7549	32.7505	+	0.00165333
R1D0C2	Pyruvate carboxylase	-1.2966	29.6926	29.4656	29.5272	28.591	27.9344	28.2702	+	0.00359596
R1C779	Geranylgeranyl diphosphate reductase, EC 1.3.1.83 (Geranylgeranyl reductase)	-1.32601	31.1498	31.015	30.8784	29.7458	29.6778	29.6416	+	0
R1DSU3	Adenosylhomocysteinase, EC 3.3.1.1	-1.35802	31.9216	31.9186	31.9696	30.7722	30.3952	30.5684	+	0
Q4G344	30S ribosomal protein S12, chloroplastic	-1.37017	30.1065	30.0882	30.0733	28.517	28.8753	28.7652	+	0
R1EQS3	Polyketide synthase, EC 2.3.1.-	-1.37795	31.192	30.439	30.1122	29.2501	28.9777	29.3815	+	0.0078125
R1B7V8	Uncharacterized protein	-1.43131	29.2578	29.0975	29.3887	28.1475	27.705	27.5977	+	0.00182353
R1CKY8	Uncharacterized protein	-1.48353	32.5024	32.2259	32.8679	31.4929	30.9091	30.7437	+	0.00579021
R1DP38	Histone H2A	-1.51918	35.3091	35.4385	35.6804	34.1333	33.7924	33.9448	+	0
R1BZI2	Uncharacterized protein	-1.542	30.119	30.5547	30.5384	29.2524	28.2101	29.1237	+	0.00647514
R1F9I6	3'-phosphoadenosine 5'-phosphosulfate reductase	-1.56857	30.0859	30.2507	30.1322	28.7551	28.26	28.748	+	0.0031
Q4G364	50S ribosomal protein L3, chloroplastic	-1.57558	29.3956	29.122	29.0609	27.9107	26.9839	27.957	+	0.00537662
Q4G3A0	ATP synthase subunit b', chloroplastic (ATP synthase F(0) sector subunit b') (ATPase subunit II)	-1.60188	32.1456	31.9085	32.2648	30.8068	29.8703	30.8362	+	0.00548344
R1F9Q5	Uncharacterized protein	-1.60769	29.692	29.8379	30.1305	28.8273	27.8304	28.1795	+	0.00575
A0A0D3IRM8	Uncharacterized protein	-1.65551	30.0639	29.9942	29.6454	28.461	28.2272	28.0488	+	0.00344444
Q4G343	30S ribosomal protein S7, chloroplastic	-1.65586	29.4893	29.6028	29.4761	27.8251	27.8926	27.8831	+	0
R1DBB7	Uncharacterized protein	-1.67031	29.6704	29.6785	29.7538	28.0447	28.0073	28.0399	+	0
R1DCP8	Nascent polypeptide-associated complex subunit beta	-1.68973	29.8373	29.4516	29.7181	28.1214	27.4706	28.3458	+	0.00326606
Q4G397	ATP synthase subunit alpha, chloroplastic, EC 7.1.2.2 (ATP synthase F1 sector subunit alpha) (F-ATPase subunit alpha)	-1.71678	34.7886	34.6402	34.8173	33.4473	32.7308	32.9177	+	0.00187879
Q4G362	50S ribosomal protein L2, chloroplastic	-1.72738	29.8052	29.6008	29.8104	28.0131	27.7401	28.281	+	0.003875
R1F2T4	Uncharacterized protein	-1.77308	27.9095	28.1621	28.3897	26.9171	25.6514	26.5736	+	0.00677457
Q4G352	30S ribosomal protein S5, chloroplastic	-1.80315	30.3687	30.2914	30.3691	28.6453	28.457	28.5175	+	0
R1G0H9	Uroporphyrinogen decarboxylase, EC 4.1.1.37	-1.81663	30.0176	30.1643	29.9974	28.7932	27.6589	28.2772	+	0.0040678
R1FES8	Uncharacterized protein	-1.84399	32.3431	32.1376	32.3671	30.7653	30.0561	30.4944	+	0.0022963
R1FU37	Inorganic diphosphatase, EC 3.6.1.1	-1.887	30.2475	30.583	30.5215	28.9511	27.6315	29.1084	+	0.00786207
R1C2L5	Ribosomal_L28e domain-containing protein	-1.98576	30.4329	30.6552	30.4774	29.4089	28.276	27.9233	+	0.00665909
R1DH70	Glutamate-1-semialdehyde 2,1-aminomutase, EC 5.4.3.8	-2.01817	31.0208	30.896	30.599	29.1316	28.8538	28.476	+	0.00275556
R1D641	Hydroxymethylbilane synthase, EC 2.5.1.61 (Hydroxymethylbilane synthase)	-2.03168	29.5294	29.2992	29.0545	27.7881	26.3958	27.6042	+	0.0068538
Q4G3A4	30S ribosomal protein S4, chloroplastic	-2.07215	28.9979	29.048	28.7806	26.9774	25.9776	27.6551	+	0.00688172
Q4G354	30S ribosomal protein S8, chloroplastic	-2.14676	28.7735	28.2607	28.6757	26.8948	25.7002	26.6747	+	0.00384
R1DY82	Uncharacterized protein	-2.22087	29.6503	29.6349	29.7697	27.9226	27.1042	27.3654	+	0.00288372
R1F8J6	Magnesium chelatase, EC 6.6.1.1	-2.32103	29.9113	29.4821	29.0697	27.4871	26.7338	27.2791	+	0.00155
R1D369	Oxygen-evolving enhancer protein 1 of photosystem II	-2.42912	32.8382	32.6733	32.6439	31.1328	29.3418	30.3934	+	0.00591304
Q4G363	50S ribosomal protein L23, chloroplastic	-2.44464	30.2814	29.9141	29.5035	27.9676	26.9927	27.4048	+	0.00260674
Q4G353	50S ribosomal protein L6, chloroplastic	-2.56147	29.7296	29.7941	29.8591	28.0071	26.4039	27.2873	+	0.00413793
R1C2D2	Uncharacterized protein	-2.57218	29.909	30.2822	29.8926	28.1445	26.148	28.0747	+	0.00967619
R1E829	Uncharacterized protein	-2.6701	32.7657	32.9589	33.0716	31.3262	29.3003	30.1594	+	0.00616471
R1CXH4	Fructose-bisphosphate aldolase, EC 4.1.2.13	-5.24757	30.9692	31.9502	31.0709	27.1283	27.659	23.4603	+	0.00811538
R1CF43	Dockerin-containing protein	-5.59886	32.4607	31.711	31.7541	25.935	26.9278	26.2663	+	0

## Sheet: 23v17 EA
Enrichment Analysis via the DAVID server - default settings: Moderate warming
UP-regulated Proteins
Annotation Cluster 1	Enrichment Score: 1.842668559295657
Category	Term	Count	%	PValue	Genes	List Total	Pop Hits	Pop Total	Fold Enrichment	Bonferroni	Benjamini	FDR
INTERPRO	IPR019809:Histone H4, conserved site	6	4.13793	5.36941e-05	R1BB62	137	6	1349	9.84672	0.0170886	0.0172358	0.0171284
UP_SEQ_FEATURE	DOMAIN:CENP-T_C	6	4.13793	6.68116e-05	R1BB62	125	6	1175	9.4	0.00805189	0.00808421	0.00808421
INTERPRO	IPR001951:Histone H4	6	4.13793	0.000423255	R1BB62	137	8	1349	7.38504	0.127065	0.0679324	0.0675092
SMART	SM00417:H4	6	4.13793	0.000867714	R1BB62	54	8	443	6.15278	0.0366398	0.0373117	0.0373117
UP_KW_MOLECULAR_FUNCTION	KW-0238~DNA-binding	6	4.13793	0.049397	R1BB62	42	27	528	2.79365	0.61807	0.782134	0.782134
GOTERM_MF_DIRECT	GO:0046982~protein heterodimerization activity	6	4.13793	0.0761152	R1BB62	98	24	993	2.53316	0.997919	1	1
INTERPRO	IPR009072:Histone-fold	6	4.13793	0.0855981	R1BB62	137	24	1349	2.46168	1	1	0.996875
GOTERM_CC_DIRECT	GO:0000786~nucleosome	6	4.13793	0.0985929	R1BB62	64	24	595	2.32422	0.97067	1	1
GOTERM_CC_DIRECT	GO:0005634~nucleus	11	7.58621	0.122944	R1BKD7, R1BB62, R1DM52, R1E1Z9, R1EZP8, R1DIR0	64	64	595	1.5979	0.988441	1	1
UP_KW_CELLULAR_COMPONENT	KW-0158~Chromosome	6	4.13793	0.124079	R1BB62	49	22	385	2.14286	0.86292	0.930591	0.930591
GOTERM_MF_DIRECT	GO:0003677~DNA binding	6	4.13793	0.270532	R1BB62	98	36	993	1.68878	1	1	1
UP_KW_CELLULAR_COMPONENT	KW-0539~Nucleus	12	8.27586	0.447829	R1BB62, R1DKC7, R1DM52, R1E1Z9, R1DIR0, R1DGQ0, R1FSU7	49	82	385	1.14983	0.999865	1	1
Annotation Cluster 2	Enrichment Score: 1.4787416685278973
Category	Term	Count	%	PValue	Genes	List Total	Pop Hits	Pop Total	Fold Enrichment	Bonferroni	Benjamini	FDR
KEGG_PATHWAY	ehx00280:Valine, leucine and isoleucine degradation	8	5.51724	0.00645302	R1DZX4, R1FQ80, R1DCW3, R1FEK3, R1D1X2, R1D0K6	73	20	588	3.22192	0.281199	0.0822759	0.0758229
KEGG_PATHWAY	ehx00310:Lysine degradation	3	2.06897	0.0753366	R1DZX4, R1FQ80, R1FEK3	73	4	588	6.0411	0.981585	0.349288	0.321893
KEGG_PATHWAY	ehx00380:Tryptophan metabolism	3	2.06897	0.0753366	R1DZX4, R1FQ80, R1FEK3	73	4	588	6.0411	0.981585	0.349288	0.321893
Annotation Cluster 3	Enrichment Score: 1.4587527590076301
Category	Term	Count	%	PValue	Genes	List Total	Pop Hits	Pop Total	Fold Enrichment	Bonferroni	Benjamini	FDR
PIR_SUPERFAMILY	PIRSF002583:heat shock protein, HSP90/HTPG types	4	2.75862	0.00394212	R1D521, R1CAZ6, R1BRM2	14	5	159	9.08571	0.0387292	0.0394212	0.0394212
INTERPRO	IPR020568:Ribosomal protein S5 domain 2-type fold	6	4.13793	0.00427913	R1D521, R1CAZ6, R1EEI4, R1BRM2, R1DIR0	137	12	1349	4.92336	0.747552	0.27472	0.273009
INTERPRO	IPR001404:Heat shock protein Hsp90	4	2.75862	0.00861378	R1D521, R1CAZ6, R1BRM2	137	5	1349	7.87737	0.937775	0.395003	0.392542
INTERPRO	IPR020575:Heat shock protein Hsp90, N-terminal	4	2.75862	0.00861378	R1D521, R1CAZ6, R1BRM2	137	5	1349	7.87737	0.937775	0.395003	0.392542
INTERPRO	IPR003594:Histidine kinase-like ATPase, ATP-binding domain	3	2.06897	0.0528415	R1CAZ6, R1BRM2	137	4	1349	7.38504	1	1	0.996875
INTERPRO	IPR019805:Heat shock protein Hsp90, conserved site	3	2.06897	0.0528415	R1CAZ6, R1BRM2	137	4	1349	7.38504	1	1	0.996875
UP_SEQ_FEATURE	DOMAIN:HATPase_c	3	2.06897	0.057496	R1CAZ6, R1BRM2	125	4	1175	7.05	0.999227	1	1
GOTERM_MF_DIRECT	GO:0051082~unfolded protein binding	6	4.13793	0.0761152	R1D521, R1CAZ6, R1D6Y1, R1BRM2, R1F7I5	98	24	993	2.53316	0.997919	1	1
UP_KW_MOLECULAR_FUNCTION	KW-0143~Chaperone	6	4.13793	0.0823299	R1D521, R1D6F2, R1CAZ6, R1D6Y1, R1BRM2	42	31	528	2.43318	0.804546	0.782134	0.782134
GOTERM_BP_DIRECT	GO:0006457~protein folding	6	4.13793	0.257124	R1D521, R1CAZ6, R1D6Y1, R1BRM2, R1F7I5	58	43	710	1.7081	0.999999	1	1
UP_SEQ_FEATURE	COMPBIAS:Acidic residues	7	4.82759	0.277643	R1D521, R1D6Y1, R1FV92, R1D1Z4, R1BRM2, R1DIR0	125	42	1175	1.56667	1	1	1
Annotation Cluster 4	Enrichment Score: 1.3359915800202986
Category	Term	Count	%	PValue	Genes	List Total	Pop Hits	Pop Total	Fold Enrichment	Bonferroni	Benjamini	FDR
GOTERM_CC_DIRECT	GO:0005743~mitochondrial inner membrane	6	4.13793	0.0107139	R1FPT0, R1F8P8, R1D5S6, R1EXU2	64	14	595	3.98438	0.306663	0.364274	0.364274
INTERPRO	IPR001107:Band 7 protein	4	2.75862	0.0159631	R1DW75, R1FPT0, R1EXU2	137	6	1349	6.56448	0.99429	0.64052	0.63653
UP_SEQ_FEATURE	DOMAIN:PHB	4	2.75862	0.0180822	R1DW75, R1FPT0, R1EXU2	125	6	1175	6.26667	0.890077	1	1
INTERPRO	IPR000163:Prohibitin	3	2.06897	0.0282807	R1FPT0, R1EXU2	137	3	1349	9.84672	0.9999	0.90781	0.902154
SMART	SM00244:PHB	3	2.06897	0.110889	R1FPT0, R1EXU2	54	5	443	4.92222	0.993616	1	1
UP_KW_CELLULAR_COMPONENT	KW-0999~Mitochondrion inner membrane	4	2.75862	0.11622	R1FPT0, R1F8P8, R1EXU2	49	10	385	3.14286	0.843266	0.930591	0.930591
UP_KW_CELLULAR_COMPONENT	KW-0496~Mitochondrion	6	4.13793	0.394532	R1C2C0, R1FPT0, R1DPK6, R1F8P8, R1EXU2	49	33	385	1.42857	0.999461	1	1
Annotation Cluster 5	Enrichment Score: 1.1565291633867056
Category	Term	Count	%	PValue	Genes	List Total	Pop Hits	Pop Total	Fold Enrichment	Bonferroni	Benjamini	FDR
GOTERM_MF_DIRECT	GO:0005524~ATP binding	26	17.931	0.0449422	R1BUL9, R1DGX4, R1D6F2, R1DD63, R1C2C0, R1CC51, R1FFT9, R1CGZ1, R1CAZ6, R1CVN4, A0A0D3J0B3, R1FNS5, R1EEI4, R1BRM2, R1B302, R1E3S2, R1D521, R1EYW4, R1EVT4, R1DAC4, R1D461, R1F8P6, R1DM52	98	186	993	1.41639	0.972311	1	1
UP_KW_LIGAND	KW-0067~ATP-binding	22	15.1724	0.0513039	R1BUL9, R1DGX4, R1D6F2, R1DD63, R1C2C0, R1CC51, R1CAZ6, R1CVN4, R1FNS5, R1EEI4, R1BRM2, R1E3S2, R1EYW4, R1D521, R1EVT4, R1DAC4, R1D461, R1F8P6, R1DM52	45	120	338	1.37704	0.651227	1	1
UP_KW_LIGAND	KW-0547~Nucleotide-binding	19	13.1034	0.147098	R1EFX8, R1DGX4, R1D6F2, R1CC51, R1CGZ1, R1CAZ6, R1FEK3, R1CVN4, R1FNS5, R1EEI4, R1BRM2, R1EYW4, R1D521, R1EVT4, R1DAC4, R1D461, R1DIR0	45	111	338	1.28569	0.958507	1	1
Annotation Cluster 6	Enrichment Score: 0.9941050137635215
Category	Term	Count	%	PValue	Genes	List Total	Pop Hits	Pop Total	Fold Enrichment	Bonferroni	Benjamini	FDR
INTERPRO	IPR005225:Small GTP-binding protein domain	5	3.44828	0.068937	R1EVP7, R1DKC2, R1DIR0, R1BU11	137	16	1349	3.0771	1	1	0.996875
INTERPRO	IPR001806:Small GTPase superfamily	4	2.75862	0.0708939	R1EVP7, R1DKC2, R1BU11	137	10	1349	3.93869	1	1	0.996875
GOTERM_MF_DIRECT	GO:0003924~GTPase activity	6	4.13793	0.088047	R1EFX8, R1EVP7, R1DKC2, R1DIR0, R1BU11	98	25	993	2.43184	0.999245	1	1
GOTERM_MF_DIRECT	GO:0005525~GTP binding	7	4.82759	0.0938206	R1EFX8, R1EYW4, R1EVP7, R1DKC2, R1DIR0, R1BU11	98	33	993	2.14935	0.99954	1	1
INTERPRO	IPR027417:P-loop containing nucleoside triphosphate hydrolase	13	8.96552	0.265094	R1EFX8, R1EYW4, R1BUL9, R1DAC4, R1EVP7, R1CVN4, R1EEI4, R1DKC2, R1DM52, R1B302, R1DIR0, R1BU11	137	97	1349	1.31966	1	1	0.996875
Annotation Cluster 7	Enrichment Score: 0.9408645209367171
Category	Term	Count	%	PValue	Genes	List Total	Pop Hits	Pop Total	Fold Enrichment	Bonferroni	Benjamini	FDR
GOTERM_MF_DIRECT	GO:0003989~acetyl-CoA carboxylase activity	3	2.06897	0.049728	R1FFT9, R1DCW3	98	4	993	7.59949	0.981287	1	1
INTERPRO	IPR011762:Acetyl-coenzyme A carboxyltransferase, N-terminal	3	2.06897	0.115508	R1FFT9, R1DCW3	137	6	1349	4.92336	1	1	0.996875
INTERPRO	IPR011763:Acetyl-coenzyme A carboxyltransferase, C-terminal	3	2.06897	0.115508	R1FFT9, R1DCW3	137	6	1349	4.92336	1	1	0.996875
UP_SEQ_FEATURE	DOMAIN:CoA carboxyltransferase C-terminal	3	2.06897	0.124907	R1FFT9, R1DCW3	125	6	1175	4.7	1	1	1
UP_SEQ_FEATURE	DOMAIN:CoA carboxyltransferase N-terminal	3	2.06897	0.124907	R1FFT9, R1DCW3	125	6	1175	4.7	1	1	1
GOTERM_BP_DIRECT	GO:0006633~fatty acid biosynthetic process	3	2.06897	0.21868	R1FFT9, R1DCW3	58	11	710	3.33856	0.999991	1	1
Annotation Cluster 8	Enrichment Score: 0.887914933268539
Category	Term	Count	%	PValue	Genes	List Total	Pop Hits	Pop Total	Fold Enrichment	Bonferroni	Benjamini	FDR
UP_SEQ_FEATURE	DOMAIN:Transket_pyr	3	2.06897	0.057496	R1D1X2, R1ERU6	125	4	1175	7.05	0.999227	1	1
INTERPRO	IPR005475:Transketolase-like, pyrimidine-binding domain	3	2.06897	0.115508	R1D1X2, R1ERU6	137	6	1349	4.92336	1	1	0.996875
INTERPRO	IPR009014:Transketolase, C-terminal/Pyruvate-ferredoxin oxidoreductase, domain II	3	2.06897	0.115508	R1D1X2, R1ERU6	137	6	1349	4.92336	1	1	0.996875
SMART	SM00861:SM00861	3	2.06897	0.153857	R1D1X2, R1ERU6	54	6	443	4.10185	0.999241	1	1
UP_KW_LIGAND	KW-0670~Pyruvate	4	2.75862	0.307923	R1DGX4, R1D1X2, R1ERU6	45	15	338	2.00296	0.999365	1	1
Annotation Cluster 9	Enrichment Score: 0.5746722781089244
Category	Term	Count	%	PValue	Genes	List Total	Pop Hits	Pop Total	Fold Enrichment	Bonferroni	Benjamini	FDR
INTERPRO	IPR017937:Thioredoxin, conserved site	3	2.06897	0.188997	R1F2H1, R1DZ00, R1C5C5	137	8	1349	3.69252	1	1	0.996875
INTERPRO	IPR013766:Thioredoxin domain	3	2.06897	0.306129	R1F2H1, R1DZ00, R1C5C5	137	11	1349	2.68547	1	1	0.996875
UP_SEQ_FEATURE	DOMAIN:Thioredoxin	3	2.06897	0.326304	R1F2H1, R1DZ00, R1C5C5	125	11	1175	2.56364	1	1	1
Annotation Cluster 10	Enrichment Score: 0.5485202632095865
Category	Term	Count	%	PValue	Genes	List Total	Pop Hits	Pop Total	Fold Enrichment	Bonferroni	Benjamini	FDR
UP_KW_DOMAIN	KW-1133~Transmembrane helix	10	6.89655	0.0566274	R1BGM5, Q4G3D7, R1CXA2, R1FZN5, R1BFP2, R1FHL7, R1D5S6, R1BQ03	32	77	459	1.86282	0.33506	0.198196	0.198196
UP_KW_DOMAIN	KW-0812~Transmembrane	10	6.89655	0.193583	R1BGM5, R1DDV4, Q4G3D7, R1FNS5, R1CXA2, R1FZN5, R1BFP2, R1FHL7, R1BQ03	32	98	459	1.46365	0.778223	0.451694	0.451694
UP_SEQ_FEATURE	TRANSMEM:Helical	12	8.27586	0.434249	R1BGM5, R1DDV4, Q4G3D7, R1FNS5, R1CXA2, R1FZN5, R1BFP2, R1FHL7, R1D5S6, R1BQ03	125	96	1175	1.175	1	1	1
UP_KW_CELLULAR_COMPONENT	KW-0472~Membrane	19	13.1034	0.537634	R1DDV4, R1FPT0, R1FNS5, R1FHL7, R1BQ03, R1EXU2, R1EYW4, R1DKK4, R1BGM5, R1G4I0, R1EUN2, Q4G3D7, R1F8P8, R1CXA2, R1BFP2, R1FZN5, R1FIW4	49	143	385	1.04396	0.999991	1	1
GOTERM_CC_DIRECT	GO:0016021~integral component of membrane	11	7.58621	0.70677	R1BGM5, R1DDV4, R1FNS5, R1CXA2, R1FZN5, R1BFP2, R1FHL7, R1D5S6, R1BQ03	64	105	595	0.973958	1	1	1
Annotation Cluster 11	Enrichment Score: 0.47168981624351286
Category	Term	Count	%	PValue	Genes	List Total	Pop Hits	Pop Total	Fold Enrichment	Bonferroni	Benjamini	FDR
GOTERM_MF_DIRECT	GO:0005509~calcium ion binding	5	3.44828	0.221845	R1EYW4, R1DLJ1, R1D6Y1, R1FA97, R1F553	98	25	993	2.02653	1	1	1
INTERPRO	IPR011992:EF-hand-like domain	4	2.75862	0.356507	R1EYW4, R1DLJ1, R1FA97, R1F553	137	21	1349	1.87556	1	1	0.996875
INTERPRO	IPR002048:EF-hand domain	4	2.75862	0.356507	R1EYW4, R1DLJ1, R1FA97, R1F553	137	21	1349	1.87556	1	1	0.996875
INTERPRO	IPR018247:EF-Hand 1, calcium-binding site	4	2.75862	0.356507	R1EYW4, R1DLJ1, R1FA97, R1F553	137	21	1349	1.87556	1	1	0.996875
UP_KW_LIGAND	KW-0106~Calcium	5	3.44828	0.382112	R1EYW4, R1DLJ1, R1D6Y1, R1FA97, R1F553	45	24	338	1.56481	0.999934	1	1
UP_SEQ_FEATURE	DOMAIN:EF-hand	4	2.75862	0.384963	R1EYW4, R1DLJ1, R1FA97, R1F553	125	21	1175	1.79048	1	1	1
Annotation Cluster 12	Enrichment Score: 0.33055303209471115
Category	Term	Count	%	PValue	Genes	List Total	Pop Hits	Pop Total	Fold Enrichment	Bonferroni	Benjamini	FDR
KEGG_PATHWAY	ehx01200:Carbon metabolism	13	8.96552	0.259278	R1DGX4, R1FBN4, R1FQ80, R1EUN2, R1C2C0, R1DCW3, R1FEK3, R1DPK6, R1F8P8, R1CB91, R1ERU6, R1E9G3	73	80	588	1.3089	1	0.881544	0.812403
KEGG_PATHWAY	ehx01110:Biosynthesis of secondary metabolites	23	15.8621	0.405911	R1DGX4, R1FBN4, R1FQ80, R1C2C0, R1DCW3, R1FEK3, R1DYC7, R1D0K6, R1CB91, R1F553, R1ERU6, R1CZZ3, R1D4Y8, R1DZX4, R1EUN2, R1DPK6, R1DK44, R1F8P8, R1D1X2, R1E9G3	73	169	588	1.09621	1	1	0.94
KEGG_PATHWAY	ehx01100:Metabolic pathways	30	20.6897	0.968602	R1DGX4, R1FBN4, R1C2C0, R1ERU6, R1CZZ3, R1DZX4, R1EXY9, R1DK44, R1D1X2, R1CXA2, R1DNB7, R1FQ80, R1DCW3, R1FEK3, R1D0K6, R1CB91, R1F553, R1FYQ0, R1DWS2, R1D4Y8, R1EUN2, R1DPK6, R1F8P8, R1DM52, R1BZG5, R1E9G3	73	293	588	0.824723	1	1	0.968602
Annotation Cluster 13	Enrichment Score: 0.2486838424476016
Category	Term	Count	%	PValue	Genes	List Total	Pop Hits	Pop Total	Fold Enrichment	Bonferroni	Benjamini	FDR
INTERPRO	IPR006195:Aminoacyl-tRNA synthetase, class II	3	2.06897	0.456117	R1CC51, R1CGZ1	137	15	1349	1.96934	1	1	0.996875
UP_SEQ_FEATURE	DOMAIN:AA_TRNA_LIGASE_II	3	2.06897	0.481172	R1CC51, R1CGZ1	125	15	1175	1.88	1	1	1
UP_KW_MOLECULAR_FUNCTION	KW-0436~Ligase	5	3.44828	0.52436	R1C2C0, R1CC51, R1FFT9, R1CGZ1	42	48	528	1.30952	0.999999	1	1
KEGG_PATHWAY	ehx00970:Aminoacyl-tRNA biosynthesis	3	2.06897	0.879547	R1CC51, R1CGZ1	73	28	588	0.863014	1	1	0.94
Annotation Cluster 14	Enrichment Score: 0.20979337810786186
Category	Term	Count	%	PValue	Genes	List Total	Pop Hits	Pop Total	Fold Enrichment	Bonferroni	Benjamini	FDR
GOTERM_MF_DIRECT	GO:0020037~heme binding	3	2.06897	0.473787	Q4G3D7, R1FZN5	98	16	993	1.89987	1	1	1
UP_KW_LIGAND	KW-0349~Heme	3	2.06897	0.605002	Q4G3D7, R1FZN5	45	15	338	1.50222	1	1	1
UP_KW_LIGAND	KW-0408~Iron	4	2.75862	0.818993	Q4G3D7, R1F8P8, R1FZN5	45	32	338	0.938889	1	1	1
Annotation Cluster 15	Enrichment Score: 0.12319010495925763
Category	Term	Count	%	PValue	Genes	List Total	Pop Hits	Pop Total	Fold Enrichment	Bonferroni	Benjamini	FDR
INTERPRO	IPR003959:ATPase, AAA-type, core	3	2.06897	0.64201	R1DAC4, R1EEI4, R1B302	137	21	1349	1.40667	1	1	0.996875
INTERPRO	IPR003593:AAA+ ATPase domain	3	2.06897	0.774489	R1DAC4, R1EEI4, R1B302	137	27	1349	1.09408	1	1	0.996875
SMART	SM00382:AAA	3	2.06897	0.858762	R1DAC4, R1EEI4, R1B302	54	27	443	0.911523	1	1	1
Annotation Cluster 16	Enrichment Score: 0.11975057660575118
Category	Term	Count	%	PValue	Genes	List Total	Pop Hits	Pop Total	Fold Enrichment	Bonferroni	Benjamini	FDR
SMART	SM00360:RRM	3	2.06897	0.688043	R1DHZ4, R1F972	54	19	443	1.29532	1	1	1
INTERPRO	IPR000504:RNA recognition motif domain	3	2.06897	0.691856	R1DHZ4, R1F972	137	23	1349	1.28435	1	1	0.996875
UP_SEQ_FEATURE	DOMAIN:RRM	3	2.06897	0.717294	R1DHZ4, R1F972	125	23	1175	1.22609	1	1	1
INTERPRO	IPR012677:Nucleotide-binding, alpha-beta plait	3	2.06897	0.75584	R1DHZ4, R1F972	137	26	1349	1.13616	1	1	0.996875
GOTERM_MF_DIRECT	GO:0003723~RNA binding	4	2.75862	0.976089	R1DHZ4, R1F972, R1DGQ0	98	70	993	0.579009	1	1	1
Annotation Cluster 17	Enrichment Score: 0.09072853036012778
Category	Term	Count	%	PValue	Genes	List Total	Pop Hits	Pop Total	Fold Enrichment	Bonferroni	Benjamini	FDR
INTERPRO	IPR022796:Chlorophyll A-B binding protein	6	4.13793	0.615947	R1FYQ0, R1DWS2, R1F3K2, R1DSI4, R1F0Q3	137	52	1349	1.13616	1	1	0.996875
INTERPRO	IPR023329:Chlorophyll a/b binding protein domain	6	4.13793	0.633441	R1FYQ0, R1DWS2, R1F3K2, R1DSI4, R1F0Q3	137	53	1349	1.11472	1	1	0.996875
UP_KW_BIOLOGICAL_PROCESS	KW-0602~Photosynthesis	5	3.44828	0.773489	R1FYQ0, R1DWS2, Q4G3D7, R1F0Q3	24	66	306	0.965909	1	1	1
GOTERM_BP_DIRECT	GO:0009765~photosynthesis, light harvesting	4	2.75862	0.786535	R1FYQ0, R1DWS2, R1F0Q3	58	50	710	0.97931	1	1	1
GOTERM_CC_DIRECT	GO:0016020~membrane	5	3.44828	0.887706	R1FYQ0, R1DWS2, R1EUN2, R1F0Q3	64	58	595	0.801455	1	1	1
INTERPRO	IPR001344:Chlorophyll A-B binding protein, plant	4	2.75862	0.896062	R1FYQ0, R1DWS2, R1F0Q3	137	50	1349	0.787737	1	1	0.996875
UP_KW_CELLULAR_COMPONENT	KW-0934~Plastid	7	4.82759	0.997176	R1FYQ0, R1DWS2, R1F3K2, Q4G3D7, R1DSI4, R1F0Q3	49	104	385	0.528846	1	1	1
GOTERM_CC_DIRECT	GO:0009507~chloroplast	4	2.75862	0.998553	R1FYQ0, R1DWS2, R1F0Q3	64	91	595	0.408654	1	1	1
DOWN-regulated proteins
Annotation Cluster 1	Enrichment Score: 4.525664227175936
Category	Term	Count	%	PValue	Genes	List Total	Pop Hits	Pop Total	Fold Enrichment	Bonferroni	Benjamini	FDR
GOTERM_MF_DIRECT	GO:0003735~structural constituent of ribosome	25	25.7732	1.23109e-07	R1C2L5, R1BDA5, R1F2T4, R1DBB7, A0A0D3IRM8, R1FTT4, R1DSS3, Q4G3A4, R1DMT6, Q4G3A3, R1DP62, Q4G343, Q4G354, R1BFR6, R1DZL0, Q4G344, Q4G363, Q4G352, Q4G364, Q4G353, R1ERC3, Q4G362	70	116	993	3.05727	5.78612e-06	5.78613e-06	5.53992e-06
GOTERM_BP_DIRECT	GO:0006412~translation	25	25.7732	2.77463e-07	R1C2L5, R1BDA5, R1F2T4, R1DBB7, A0A0D3IRM8, R1FTT4, R1DSS3, Q4G3A4, R1DMT6, Q4G3A3, R1DP62, Q4G343, Q4G354, R1BFR6, R1DZL0, Q4G344, Q4G363, Q4G352, Q4G364, Q4G353, R1ERC3, Q4G362	56	113	710	2.80499	7.21402e-06	6.93658e-06	6.93658e-06
UP_KW_MOLECULAR_FUNCTION	KW-0689~Ribosomal protein	21	21.6495	5.01442e-06	R1C2L5, R1BDA5, R1F2T4, R1DBB7, R1DSS3, Q4G3A4, R1DMT6, Q4G3A3, R1DP62, Q4G343, Q4G354, R1DZL0, Q4G344, Q4G363, Q4G352, Q4G364, Q4G353, Q4G362	54	75	528	2.73778	9.52696e-05	9.52739e-05	9.52739e-05
UP_KW_MOLECULAR_FUNCTION	KW-0687~Ribonucleoprotein	21	21.6495	1.91538e-05	R1C2L5, R1BDA5, R1F2T4, R1DBB7, R1DSS3, Q4G3A4, R1DMT6, Q4G3A3, R1DP62, Q4G343, Q4G354, R1DZL0, Q4G344, Q4G363, Q4G352, Q4G364, Q4G353, Q4G362	54	81	528	2.53498	0.00036386	0.000181961	0.000181961
GOTERM_CC_DIRECT	GO:0005840~ribosome	16	16.4948	0.00437713	R1C2L5, R1F2T4, R1DBB7, A0A0D3IRM8, R1FTT4, R1DSS3, R1DMT6, R1DP62, Q4G354, R1DZL0, Q4G363, Q4G364, Q4G353, R1ERC3	51	91	595	2.05128	0.0919977	0.032099	0.0291809
KEGG_PATHWAY	ehx03010:Ribosome	12	12.3711	0.0488487	R1DP62, R1C2L5, R1DZL0, R1BFR6, R1BDA5, R1ERC3, R1DBB7, R1FTT4, R1FPS7, R1DSS3	45	88	588	1.78182	0.683961	0.227035	0.227035
Annotation Cluster 2	Enrichment Score: 3.9167210829488206
Category	Term	Count	%	PValue	Genes	List Total	Pop Hits	Pop Total	Fold Enrichment	Bonferroni	Benjamini	FDR
UP_KW_CELLULAR_COMPONENT	KW-0150~Chloroplast	17	17.5258	1.2879e-09	Q4G368, Q4G3A0, Q4G3C8, Q4G3A4, Q4G3A3, Q4G343, Q4G354, Q4G366, Q4G344, Q4G399, Q4G363, Q4G352, Q4G364, Q4G353, Q4G342, Q4G397, Q4G362	27	50	385	4.84815	1.41669e-08	1.41669e-08	1.41669e-08
GOTERM_CC_DIRECT	GO:0009536~plastid	17	17.5258	1.7938e-07	Q4G368, Q4G3A0, Q4G3C8, Q4G3A4, Q4G3A3, Q4G343, Q4G354, Q4G366, Q4G344, Q4G399, Q4G363, Q4G352, Q4G364, Q4G353, Q4G342, Q4G397, Q4G362	51	48	595	4.13194	3.94636e-06	3.94636e-06	3.5876e-06
UP_KW_CELLULAR_COMPONENT	KW-0934~Plastid	18	18.5567	2.46525e-05	R1EGM0, Q4G368, Q4G3A0, Q4G3C8, Q4G3A4, Q4G3A3, Q4G343, Q4G354, Q4G366, Q4G344, Q4G399, Q4G363, Q4G352, Q4G364, Q4G353, Q4G342, Q4G397, Q4G362	27	104	385	2.46795	0.000271144	0.000135589	0.000135589
GOTERM_MF_DIRECT	GO:0019843~rRNA binding	9	9.27835	0.000478772	Q4G3A4, Q4G354, Q4G343, Q4G344, Q4G352, Q4G363, Q4G364, Q4G353, Q4G362	70	29	993	4.40246	0.0222563	0.00750076	0.00718158
UP_KW_MOLECULAR_FUNCTION	KW-0699~rRNA-binding	8	8.24742	0.010062	Q4G3A4, Q4G354, Q4G343, Q4G344, Q4G352, Q4G363, Q4G364, Q4G353	54	26	528	3.00855	0.174814	0.063726	0.063726
GOTERM_CC_DIRECT	GO:0009507~chloroplast	13	13.4021	0.0622243	R1EGM0, Q4G3A4, Q4G3A3, Q4G343, Q4G354, Q4G366, Q4G344, Q4G363, Q4G352, Q4G364, Q4G353, Q4G342, Q4G362	51	91	595	1.66667	0.75668	0.228156	0.207414
UP_KW_MOLECULAR_FUNCTION	KW-0694~RNA-binding	8	8.24742	0.224214	Q4G3A4, Q4G354, Q4G343, Q4G344, Q4G352, Q4G363, Q4G364, Q4G353	54	50	528	1.56444	0.991963	0.847909	0.847909
Annotation Cluster 3	Enrichment Score: 2.326860466643833
Category	Term	Count	%	PValue	Genes	List Total	Pop Hits	Pop Total	Fold Enrichment	Bonferroni	Benjamini	FDR
GOTERM_CC_DIRECT	GO:0015935~small ribosomal subunit	7	7.21649	0.000164283	Q4G3A4, Q4G3A3, Q4G343, Q4G344, Q4G352, R1BDA5	51	12	595	6.80556	0.00360799	0.00180711	0.00164283
INTERPRO	IPR006032:Ribosomal protein S12/S23	3	3.09278	0.0107781	Q4G344, R1BDA5	84	3	1349	16.0595	0.902692	1	1
PIR_SUPERFAMILY	PIRSF002133:ribosomal protein, S12p/S12a/S23e/organellar S12 types	3	3.09278	0.0150937	Q4G344, R1BDA5	13	3	159	12.2308	0.11456	0.12075	0.12075
INTERPRO	IPR012340:Nucleic acid-binding, OB-fold	6	6.18557	0.0184343	R1C2D2, Q4G344, R1BDA5, Q4G362, R1DSS3	84	26	1349	3.70604	0.981691	1	1
Annotation Cluster 4	Enrichment Score: 1.555730534732824
Category	Term	Count	%	PValue	Genes	List Total	Pop Hits	Pop Total	Fold Enrichment	Bonferroni	Benjamini	FDR
GOTERM_MF_DIRECT	GO:0046933~proton-transporting ATP synthase activity, rotational mechanism	7	7.21649	6.02751e-05	Q4G3C8, R1FNW2, Q4G3A0, Q4G399, R1DKU4, Q4G397, R1DTA1	70	12	993	8.275	0.00282901	0.00141646	0.00135619
UP_KW_BIOLOGICAL_PROCESS	KW-0406~Ion transport	8	8.24742	0.000432932	Q4G3C8, R1FNW2, Q4G3A0, Q4G399, R1DKU4, R1D8W8, Q4G397, R1DTA1	24	22	306	4.63636	0.00561353	0.00562812	0.00476226
UP_KW_BIOLOGICAL_PROCESS	KW-0375~Hydrogen ion transport	6	6.18557	0.00132729	Q4G3C8, R1FNW2, Q4G3A0, Q4G399, R1DKU4, Q4G397	24	13	306	5.88462	0.017118	0.00862739	0.0073001
UP_KW_BIOLOGICAL_PROCESS	KW-0066~ATP synthesis	5	5.15464	0.00240538	Q4G3C8, Q4G3A0, Q4G399, R1DKU4, Q4G397	24	9	306	7.08333	0.0308226	0.0104233	0.00881971
GOTERM_MF_DIRECT	GO:0046961~proton-transporting ATPase activity, rotational mechanism	4	4.12371	0.00290675	Q4G3C8, R1FNW2, R1D8W8, Q4G397	70	5	993	11.3486	0.127869	0.0341543	0.0327009
GOTERM_CC_DIRECT	GO:0045261~proton-transporting ATP synthase complex, catalytic core F(1)	4	4.12371	0.0231605	Q4G3C8, R1DKU4, Q4G397, R1DTA1	51	8	595	5.83333	0.402813	0.127383	0.115803
UP_KW_CELLULAR_COMPONENT	KW-0793~Thylakoid	5	5.15464	0.0316303	Q4G3C8, Q4G368, Q4G3A0, Q4G399, Q4G397	27	19	385	3.75244	0.297812	0.115978	0.115978
GOTERM_CC_DIRECT	GO:0009535~chloroplast thylakoid membrane	5	5.15464	0.0377424	Q4G3C8, Q4G368, Q4G3A0, Q4G399, Q4G397	51	16	595	3.64583	0.571047	0.166067	0.15097
INTERPRO	IPR000194:ATPase, F1/V1/A1 complex, alpha/beta subunit, nucleotide-binding domain	3	3.09278	0.0477219	Q4G3C8, R1FNW2, Q4G397	84	6	1349	8.02976	0.999973	1	1
INTERPRO	IPR004100:ATPase, alpha/beta subunit, N-terminal	3	3.09278	0.0477219	Q4G3C8, R1FNW2, Q4G397	84	6	1349	8.02976	0.999973	1	1
INTERPRO	IPR020003:ATPase, alpha/beta subunit, nucleotide-binding domain, active site	3	3.09278	0.0477219	Q4G3C8, R1FNW2, Q4G397	84	6	1349	8.02976	0.999973	1	1
UP_KW_CELLULAR_COMPONENT	KW-0139~CF(1)	3	3.09278	0.0747071	Q4G3C8, R1DKU4, Q4G397	27	7	385	6.11111	0.574332	0.164356	0.164356
KEGG_PATHWAY	ehx00190:Oxidative phosphorylation	6	6.18557	0.111059	R1FNW2, R1FU37, R1DKU4, R1D8W8, R1DTA1	45	35	588	2.24	0.933307	0.364908	0.364908
UP_KW_BIOLOGICAL_PROCESS	KW-0813~Transport	9	9.27835	0.263016	Q4G3C8, R1FNW2, Q4G368, Q4G3A0, Q4G399, R1DKU4, R1D8W8, Q4G397, R1DTA1	24	83	306	1.38253	0.981078	0.569867	0.482195
UP_KW_MOLECULAR_FUNCTION	KW-1278~Translocase	3	3.09278	0.265	Q4G3C8, R1FNW2, Q4G397	54	10	528	2.93333	0.99712	0.847909	0.847909
UP_KW_DOMAIN	KW-0175~Coiled coil	4	4.12371	0.474639	Q4G3A0, Q4G366, Q4G399, R1DKU4	21	58	459	1.50739	0.923822	0.681601	0.681601
UP_KW_CELLULAR_COMPONENT	KW-0472~Membrane	10	10.3093	0.681869	Q4G3C8, R1DUD8, R1D2H4, Q4G368, Q4G3A0, Q4G399, R1CKY8, R1DKU4, Q4G397, R1DTA1	27	143	385	0.997151	0.999997	1	1
INTERPRO	IPR027417:P-loop containing nucleoside triphosphate hydrolase	6	6.18557	0.728942	Q4G3C8, R1FNW2, R1BZN1, R1DSN7, Q4G342, Q4G397	84	97	1349	0.993373	1	1	1
Annotation Cluster 5	Enrichment Score: 1.2724223034827558
Category	Term	Count	%	PValue	Genes	List Total	Pop Hits	Pop Total	Fold Enrichment	Bonferroni	Benjamini	FDR
KEGG_PATHWAY	ehx00860:Porphyrin metabolism	6	6.18557	0.00438777	R1D641, R1DH70, R1G0H9, R1C779, R1F8J6	45	16	588	4.9	0.0961943	0.0850116	0.0850116
UP_KW_BIOLOGICAL_PROCESS	KW-0149~Chlorophyll biosynthesis	3	3.09278	0.0155158	R1C779, R1F8J6	24	3	306	12.75	0.183956	0.0504264	0.0426685
GOTERM_BP_DIRECT	GO:0015995~chlorophyll biosynthetic process	3	3.09278	0.0722396	R1C779, R1F8J6	56	6	710	6.33929	0.857659	0.451498	0.451498
GOTERM_BP_DIRECT	GO:0015979~photosynthesis	3	3.09278	0.236589	R1C779, R1F8J6	56	12	710	3.16964	0.999105	0.657191	0.657191
UP_KW_BIOLOGICAL_PROCESS	KW-0602~Photosynthesis	7	7.21649	0.373336	R1EGM0, Q4G368, R1C779, R1F8J6, R1D369	24	66	306	1.35227	0.997701	0.606671	0.513337
Annotation Cluster 6	Enrichment Score: 1.1947990664985297
Category	Term	Count	%	PValue	Genes	List Total	Pop Hits	Pop Total	Fold Enrichment	Bonferroni	Benjamini	FDR
KEGG_PATHWAY	ehx00860:Porphyrin metabolism	6	6.18557	0.00438777	R1D641, R1DH70, R1G0H9, R1C779, R1F8J6	45	16	588	4.9	0.0961943	0.0850116	0.0850116
GOTERM_BP_DIRECT	GO:0006782~protoporphyrinogen IX biosynthetic process	3	3.09278	0.0722396	R1D641, R1DH70, R1G0H9	56	6	710	6.33929	0.857659	0.451498	0.451498
KEGG_PATHWAY	ehx01240:Biosynthesis of cofactors	3	3.09278	0.821454	R1D641, R1DH70, R1G0H9	45	40	588	0.98	1	1	1
Annotation Cluster 7	Enrichment Score: 0.7100044983494008
Category	Term	Count	%	PValue	Genes	List Total	Pop Hits	Pop Total	Fold Enrichment	Bonferroni	Benjamini	FDR
GOTERM_MF_DIRECT	GO:0000287~magnesium ion binding	5	5.15464	0.0373673	R1FU37, R1G1H4, R1ELY8	70	19	993	3.73308	0.833026	0.351252	0.336305
KEGG_PATHWAY	ehx01110:Biosynthesis of secondary metabolites	19	19.5876	0.0493555	R1DH70, R1ELY8, R1DAZ7, R1C779, R1FGL6, R1F431, R1D641, R1DMT8, R1G1H4, R1DSN7, R1G0H9, R1F8J6, R1D8F4, R1FK83, R1EUC3, R1CXH4	45	169	588	1.46903	0.687811	0.227035	0.227035
KEGG_PATHWAY	ehx01230:Biosynthesis of amino acids	9	9.27835	0.0849862	R1DMT8, R1G1H4, R1ELY8, R1F431, R1D8F4, R1FK83, R1EUC3, R1CXH4	45	63	588	1.86667	0.870331	0.325781	0.325781
UP_KW_BIOLOGICAL_PROCESS	KW-0324~Glycolysis	4	4.12371	0.162301	R1G1H4, R1ELY8, R1CXH4	24	19	306	2.68421	0.899967	0.421983	0.357063
UP_KW_LIGAND	KW-0460~Magnesium	6	6.18557	0.208288	R1FU37, R1DMT8, R1G1H4, R1ELY8	27	42	338	1.78836	0.951985	1	1
UP_KW_MOLECULAR_FUNCTION	KW-0456~Lyase	6	6.18557	0.267761	R1E5N3, R1ELY8, R1G0H9, R1CXH4	54	35	528	1.67619	0.997318	0.847909	0.847909
KEGG_PATHWAY	ehx00010:Glycolysis / Gluconeogenesis	5	5.15464	0.314366	R1G1H4, R1ELY8, R1F431, R1CXH4	45	38	588	1.7193	0.99983	0.675629	0.675629
KEGG_PATHWAY	ehx01200:Carbon metabolism	8	8.24742	0.389971	R1DMT8, R1G1H4, R1ELY8, R1F431, R1D8F4, R1FK83, R1CXH4	45	80	588	1.30667	0.999988	0.747445	0.747445
GOTERM_BP_DIRECT	GO:0006096~glycolytic process	3	3.09278	0.468134	R1ELY8, R1CXH4	56	20	710	1.90179	1	0.975279	0.975279
UP_KW_LIGAND	KW-0479~Metal-binding	4	4.12371	0.975458	R1FU37, R1G1H4, Q4G368	27	83	338	0.603302	1	1	1
Annotation Cluster 8	Enrichment Score: 0.5699094584975337
Category	Term	Count	%	PValue	Genes	List Total	Pop Hits	Pop Total	Fold Enrichment	Bonferroni	Benjamini	FDR
UP_KW_LIGAND	KW-0547~Nucleotide-binding	13	13.4021	0.100795	Q4G3C8, R1FNW2, R1BZN1, R1G1H4, R1DAZ7, Q4G366, R1F431, Q4G342, Q4G397, R1F8J6, R1DY82	27	111	338	1.46613	0.748715	1	1
UP_KW_LIGAND	KW-0067~ATP-binding	12	12.3711	0.290175	Q4G3C8, R1FNW2, R1G1H4, R1BZN1, R1DAZ7, Q4G366, R1ETU1, Q4G397, R1F8J6, R1D5P1	27	120	338	1.25185	0.988386	1	1
GOTERM_MF_DIRECT	GO:0005524~ATP binding	13	13.4021	0.667074	Q4G3C8, R1FNW2, R1BZN1, R1G1H4, R1D0C2, R1DAZ7, Q4G366, R1ETU1, Q4G397, R1F8J6, R1D5P1	70	186	993	0.991475	1	1	0.978261
Annotation Cluster 9	Enrichment Score: 0.14469146633891022
Category	Term	Count	%	PValue	Genes	List Total	Pop Hits	Pop Total	Fold Enrichment	Bonferroni	Benjamini	FDR
GOTERM_MF_DIRECT	GO:0051082~unfolded protein binding	3	3.09278	0.506614	Q4G366, R1ETU1, R1D5P1	70	24	993	1.77321	1	1	0.978261
UP_KW_MOLECULAR_FUNCTION	KW-0143~Chaperone	3	3.09278	0.840513	Q4G366, R1ETU1, R1D5P1	54	31	528	0.946237	1	1	1
GOTERM_BP_DIRECT	GO:0006457~protein folding	3	3.09278	0.864379	Q4G366, R1ETU1, R1D5P1	56	43	710	0.884551	1	1	1
Annotation Cluster 10	Enrichment Score: 0.1285014349668862
Category	Term	Count	%	PValue	Genes	List Total	Pop Hits	Pop Total	Fold Enrichment	Bonferroni	Benjamini	FDR
UP_KW_DOMAIN	KW-0812~Transmembrane	5	5.15464	0.650158	R1DUD8, R1D2H4, Q4G3A0, Q4G399, R1CKY8	21	98	459	1.11516	0.985021	0.681601	0.681601
UP_KW_DOMAIN	KW-1133~Transmembrane helix	4	4.12371	0.681601	R1D2H4, Q4G3A0, Q4G399, R1CKY8	21	77	459	1.13544	0.989723	0.681601	0.681601
UP_KW_CELLULAR_COMPONENT	KW-0472~Membrane	10	10.3093	0.681869	Q4G3C8, R1DUD8, R1D2H4, Q4G368, Q4G3A0, Q4G399, R1CKY8, R1DKU4, Q4G397, R1DTA1	27	143	385	0.997151	0.999997	1	1
UP_SEQ_FEATURE	TRANSMEM:Helical	5	5.15464	0.763547	R1DUD8, R1D2H4, Q4G3A0, Q4G399, R1CKY8	63	96	1175	0.971396	1	1	1
GOTERM_CC_DIRECT	GO:0016021~integral component of membrane	5	5.15464	0.987203	R1DUD8, R1D2H4, Q4G3A0, Q4G399, R1CKY8	51	105	595	0.555556	1	1	0.987203

## Sheet: 28v17 sig
Significant proteins in the elevated warming treatment (28v17) - FDR corrected q-value (q<0.01)			LFQ intensity
Protein IDs	Protein Name	Log2FC	17_1	17_2	17_3	28_1	28_2	28_3	Significant	q-value
R1G1X4	Uncharacterized protein	4.54208	26.7936	24.542	25.5935	30.0436	29.973	30.5388	+	0.00345205
R1DW75	PHB domain-containing protein	4.35433	23.5774	24.9777	24.4445	28.6307	28.6917	28.7401	+	0.00122293
R1C1F8	Aha1_N domain-containing protein	3.29028	25.9407	26.3415	25.7127	29.359	29.3468	29.16	+	0.00184615
R1EUD0	Peptidylprolyl isomerase, EC 5.2.1.8	3.23149	26.4432	26.6706	26.5111	29.8157	29.7174	29.7864	+	0
R1F0R9	Clp R domain-containing protein	3.18859	24.5705	24.6116	23.8977	27.3579	28.0767	27.2109	+	0.000979592
R1D606	Calnexin	3.10979	27.4713	27.7229	27.7369	30.8659	30.82	30.5745	+	0
R1C144	Isocitrate lyase	2.89925	27.8917	27.4034	27.2124	30.3239	30.5963	30.2852	+	0.00184615
R1D6Y1	Calreticulin	2.51544	29.3268	29.4948	29.3824	31.7213	31.894	32.135	+	0
R1F0T3	Uncharacterized protein	2.48255	29.5539	29.137	29.5475	31.8768	31.8774	31.932	+	0.00208696
R1D6F2	Heat shock protein 60	2.39104	30.4996	30.5806	30.6838	32.9554	32.9176	33.0641	+	0
R1EIW7	Putative mitochondrial aldehyde dehydrogenase	2.3635	28.6371	28.5308	28.7302	31.0156	30.9997	30.9733	+	0
R1CXA2	Long chain acyl-CoA synthetase	2.34602	26.9266	27.4081	27.1213	29.5907	29.3998	29.5036	+	0.00152381
R1EEI4	Lon protease homolog, EC 3.4.21.-	2.24063	25.6495	25.5926	25.5484	27.7093	27.7622	28.0409	+	0
R1BRM2	HATPase_c domain-containing protein	2.17333	31.1355	31.3098	31.2546	33.3474	33.3754	33.4969	+	0
R1DFT7	Cytochrome c1	2.101	25.5611	25.7085	25.5879	27.7932	27.7037	27.6636	+	0
R1DH86	Pept_C1 domain-containing protein	2.05388	27.507	27.7238	28.2649	29.8354	29.7782	30.0437	+	0.00154589
R1F2H1	Thioredoxin domain-containing protein	2.04405	26.3722	26.7188	26.3918	28.7107	28.5926	28.3117	+	0.00172973
R1D461	Uncharacterized protein	2.02873	27.6448	27.4963	27.4309	29.5012	29.5846	29.5725	+	0
R1F8P8	Succinate dehydrogenase [ubiquinone] iron-sulfur subunit, mitochondrial, EC 1.3.5.1	2.02213	26.0829	26.0947	26.3957	28.1453	27.9977	28.4967	+	0.0013617
R1D521	Uncharacterized protein	1.9429	29.9461	29.952	29.9083	31.845	31.8341	31.956	+	0
R1EMS4	GH16 domain-containing protein	1.83676	26.4897	26.6614	26.7379	28.4187	28.3719	28.6087	+	0.00204255
R1CAZ6	Heat shock protein 90	1.80207	28.3968	28.6398	28.4935	30.2414	30.3372	30.3577	+	0
R1CPK2	Uncharacterized protein	1.71471	28.2249	28.4286	28.5771	30.0957	30.2112	30.0678	+	0.00143284
R1EVT4	Uncharacterized protein	1.70906	26.9977	27.2469	27.0858	28.874	28.8185	28.7651	+	0
R1E053	Uncharacterized protein	1.69281	25.6037	25.9179	26.5841	27.6996	27.5293	27.9553	+	0.00414208
R1DD63	Uncharacterized protein	1.66095	31.6758	31.7071	31.9021	33.3648	33.3869	33.5162	+	0
R1BXL9	CS domain-containing protein	1.59978	28.5531	28.6572	28.7691	30.1822	30.1705	30.426	+	0.00135211
R1BIF8	Uncharacterized protein	1.57048	26.2237	26.2991	26.113	27.7988	27.8677	27.6808	+	0
R1E2V0	Peptidyl-prolyl cis-trans isomerase, PPIase, EC 5.2.1.8	1.55574	27.0671	27.2889	27.2671	28.7598	28.7715	28.7591	+	0
R1D0S1	Uncharacterized protein	1.52018	25.5839	25.8003	25.9702	27.4296	27.5213	26.964	+	0.002656
R1E9G3	PALP domain-containing protein	1.50919	27.1502	26.9957	27.0766	28.6037	28.6539	28.4925	+	0
R1BK59	Peptidase A1 domain-containing protein	1.50227	27.3953	27.2824	27.4079	28.8324	28.9071	28.853	+	0
R1CYU7	Hypothetical protein	1.48986	31.3392	31.1738	31.2514	33.0578	32.7983	32.378	+	0.00259375
R1EAT3	Peptidyl-prolyl cis-trans isomerase, PPIase, EC 5.2.1.8	1.47301	31.2798	31.517	31.6221	33.073	32.8582	32.9068	+	0.00166957
R1CCE3	Uncharacterized protein	1.47005	25.667	25.5339	25.5423	27.0017	27.3334	26.8182	+	0.00104348
R1D1T8	Ribosomal_L18_c domain-containing protein	1.45908	27.7804	28.0736	27.8365	29.6111	29.2833	29.1734	+	0.001
R1EKK8	Uncharacterized protein	1.44427	27.4275	27.5057	27.9445	28.8709	29.1212	29.2184	+	0.00272131
R1FAR2	Uncharacterized protein	1.43726	30.7671	31.8005	31.7698	33.0163	32.7628	32.87	+	0.00823632
R1ET20	Uncharacterized protein	1.4196	26.9887	26.7469	27.2348	28.5214	28.1806	28.5272	+	0.00288696
R1EQ83	Uncharacterized protein	1.41382	25.9572	26.1621	26.2109	27.6088	27.6917	27.2712	+	0.00104918
R1F7I5	J domain-containing protein	1.39469	27.6885	27.6707	27.4906	29.1496	29.0392	28.8451	+	0.00179439
R1CPW4	Long-chain specific acyl-CoA dehydrogenase	1.37508	27.2318	27.0036	27.2572	28.4991	28.5363	28.5824	+	0.00174545
R1D888	Uncharacterized protein	1.36763	26.4957	26.5705	26.6203	27.9048	27.9181	27.9664	+	0
R1DV80	Thioredoxin domain-containing protein	1.34086	27.5541	27.2558	27.3975	28.6164	28.7663	28.8474	+	0.00165517
R1EG52	Phosphoenolpyruvate carboxykinase (ATP), EC 4.1.1.49	1.33287	26.4157	25.9593	26.0031	27.3615	27.5725	27.4428	+	0.00152381
R1EU17	Peptidyl-prolyl cis-trans isomerase, PPIase, EC 5.2.1.8	1.31644	29.9443	30.2724	30.3512	31.606	31.4818	31.4294	+	0.00110345
R1CF35	Uncharacterized protein	1.29946	30.975	30.9807	31.1379	32.3145	32.3847	32.2928	+	0
R1E3P7	Tubulin alpha chain	1.29684	27.883	27.97	28.0695	29.3645	29.3241	29.1243	+	0.00110345
R1D7Y9	Uncharacterized protein	1.28677	27.5863	27.037	27.103	28.5243	28.5444	28.5179	+	0.00266667
R1E3S2	Uncharacterized protein	1.27536	30.3356	30.2982	30.5172	31.622	31.6565	31.6987	+	0
R1G1I5	Uncharacterized protein	1.27373	26.9228	26.9985	26.6796	27.9992	28.2047	28.2183	+	0.00123871
R1FZ96	NADH-cytochrome b5 reductase, EC 1.6.2.2	1.27316	26.9031	26.9829	27.1184	28.3781	28.4101	28.0358	+	0.00105495
R1BIX8	CobW C-terminal domain-containing protein	1.26426	29.4757	29.7257	29.7811	30.9863	30.8908	30.8981	+	0.00182857
R1BNT5	Heat shock protein Hsp70	1.26212	31.7624	30.9371	31.1755	32.7741	32.3658	32.5214	+	0.00593735
R1EUN2	Succinate dehydrogenase flavo protein subunit,subunit A Fp subunit, mitochondrial	1.24779	27.3148	27.448	27.5864	28.6581	28.7068	28.7277	+	0.00137143
R1EFX8	Translation elongation factor Tu	1.24687	27.6421	27.7455	27.8731	28.9102	29.0533	29.0377	+	0.00145455
R1D6F5	Hypothetical protein	1.24508	27.7959	28.0141	28.3767	29.299	29.3752	29.2477	+	0.00249624
R1CC51	Histidine--tRNA ligase, EC 6.1.1.21	1.24481	25.9013	25.7456	25.9563	27.1371	27.0961	27.1045	+	0
R1DW98	CULLIN_2 domain-containing protein	1.24446	26.1785	26.059	26.4241	27.344	27.5456	27.5054	+	0.00115663
R1FP66	Light harvesting protein	1.22557	27.7541	27.51	27.4468	28.6966	28.9679	28.723	+	0.00107263
R1E5X1	Fructose-bisphosphate aldolase, EC 4.1.2.13	1.21338	29.631	29.8638	29.8461	30.9602	31.0162	31.0047	+	0.00157377
R1DHQ1	SPFH domain-containing protein	1.21316	29.8125	29.6654	29.8159	30.9287	30.9328	31.0718	+	0.00195918
R1C5C5	Uncharacterized protein	1.2126	29.1515	29.0623	29.2375	30.3147	30.1245	30.6499	+	0.00268826
R1ELP3	Uncharacterized protein	1.20963	28.404	28.6807	28.8057	30.0308	29.7088	29.7798	+	0.00293805
R1F4C4	NPL domain-containing protein	1.20852	26.6241	26.8844	27.0412	28.1546	28.1503	27.8704	+	0.00292511
R1CQ20	Uncharacterized protein	1.1993	30.6944	30.8772	30.6556	31.945	31.8175	32.0626	+	0.00164103
R1DQL9	Uncharacterized protein	1.18837	26.3694	26.9579	27.2597	27.8729	28.1998	28.0795	+	0.00697968
R1CZ77	Ribulose-phosphate 3-epimerase, EC 5.1.3.1	1.17927	29.0477	29.5375	29.6037	30.6425	30.4114	30.6727	+	0.00344242
R1E445	Hsp90 chaperone protein kinase-targeting subunit	1.17373	26.6528	26.5206	26.7318	27.9797	27.7397	27.707	+	0.00133333
R1EMW9	Uncharacterized protein	1.17043	25.3766	26.0829	25.6043	26.8824	26.8584	26.8344	+	0.00427042
R1E092	3-isopropylmalate dehydratase, EC 4.2.1.33 (Alpha-IPM isomerase) (Isopropylmalate isomerase)	1.16806	27.3134	27.13	27.4579	28.2214	28.7167	28.4673	+	0.00274564
R1DML5	Uncharacterized protein	1.15977	28.477	28.3473	28.4891	29.6681	29.6415	29.4832	+	0.00154839
R1CS05	Uncharacterized protein	1.13438	27.555	27.5625	27.3541	28.8656	28.6322	28.377	+	0.00256371
R1B618	Peptidylprolyl isomerase, EC 5.2.1.8	1.1312	28.3995	28.729	28.5724	29.6885	29.5263	29.8798	+	0.00261751
R1BIY8	Heat shock protein 90	1.13076	27.3814	27.6165	27.4351	28.5863	28.8968	28.3421	+	0.0032
R1G005	Dihydrolipoyllysine-residue succinyltransferase	1.11925	27.1141	27.0774	27.2467	28.3829	28.1841	28.2289	+	0.00109091
R1B7J9	Isochorismatase domain-containing protein	1.08303	28.9881	29.2475	29.131	30.3012	30.1105	30.2041	+	0.00154839
R1EXU2	Prohibitin	1.0734	29.8335	29.8922	29.9335	30.9517	31.1146	30.8132	+	0.00156098
R1E2R6	Ribosomal_L11 domain-containing protein	1.07029	28.3619	28.9063	28.7674	29.6329	29.9053	29.7083	+	0.00441983
R1FPT0	Prohibitin	1.06744	29.395	29.3456	29.3813	30.468	30.4741	30.3821	+	0
R1CDH1	Uncharacterized protein	1.06714	26.0398	25.9215	26.0665	27.1092	27.1639	26.9562	+	0.00106667
R1FJG9	Glycine hydroxymethyltransferase, EC 2.1.2.1	1.06675	28.8281	28.9818	29.1099	29.8979	30.1513	30.0707	+	0.00108475
R1FG06	Putative 3-hydroxyacyl-CoA dehydrogenase	1.05951	28.4548	28.5041	28.5423	29.4686	29.5496	29.6615	+	0.00188235
R1E7G3	Enoyl-CoA hydratase	1.0507	27.895	27.9397	27.9635	28.9864	28.9262	29.0377	+	0
R1F553	UTP--glucose-1-phosphate uridylyltransferase, EC 2.7.7.9	1.04707	27.6517	27.7714	27.9301	28.7539	28.8432	28.8973	+	0.00148837
R1BPR0	Tubulin beta chain	1.04638	29.3337	29.1298	29.4834	30.3913	30.5486	30.1463	+	0.00342857
R1DK85	Putative cytochrome c	1.0448	26.1642	26.3072	26.3114	27.4305	26.978	27.5088	+	0.0034012
R1BPH5	Aspartate aminotransferase, EC 2.6.1.1	1.02694	27.5705	27.4985	27.3466	28.4712	28.5373	28.488	+	0.00123077
R1FPQ8	Succinate--CoA ligase [ADP-forming] subunit alpha, mitochondrial, EC 6.2.1.5 (Succinyl-CoA synthetase subunit alpha, SCS-alpha)	1.02643	27.473	27.7818	28.0951	28.6059	29.0144	28.8089	+	0.00566416
R1E5X3	Peptide-methionine (S)-S-oxide reductase, EC 1.8.4.11 (Peptide-methionine (S)-S-oxide reductase)	1.01567	26.3564	26.276	26.3513	27.4047	27.1761	27.45	+	0.00144361
R1FPR2	RNA-binding protein	1.01552	25.9527	25.5256	25.9038	26.8119	26.6959	26.9209	+	0.00273611
R1B3G3	Uncharacterized protein	1.00682	26.3281	26.4205	26.3722	27.3987	27.3464	27.3962	+	0
R1FQ80	Acetyl-CoA acetyltransferase	1.0006	27.0162	26.6591	26.9867	27.8372	27.8171	28.0095	+	0.00280169
R1DEG8	DP-N-acetylglucosamine pyrophosphorylase	1.00049	26.697	26.5006	26.7653	27.6221	27.9457	27.3966	+	0.00428249
R1DKG0	PDZ domain-containing protein	0.994574	26.4773	26.352	26.5773	27.4518	27.568	27.3706	+	0.00145455
R1C2C0	Succinate--CoA ligase [ADP-forming] subunit beta, mitochondrial, EC 6.2.1.5 (Succinyl-CoA synthetase beta chain, SCS-beta)	0.989227	28.6378	28.8055	28.7492	29.6568	29.6035	29.8999	+	0.00106077
R1DWG1	S-formylglutathione hydrolase, EC 3.1.2.12	0.980129	27.2369	27.2031	27.2704	28.121	28.1308	28.3991	+	0.00120755
R1D1S8	Hypothetical protein	0.977888	27.6992	27.7519	27.6409	28.6574	28.6526	28.7158	+	0
R1DPH4	Aconitate hydratase	0.977428	26.6296	26.7338	26.6181	27.6489	27.6492	27.6156	+	0
R1FHL7	C2 domain-containing protein	0.975417	27.02	26.9044	27.2038	28.0971	28.0009	27.9564	+	0.00116364
R1FUG6	Methylcrotonoyl-CoA carboxylase	0.974189	26.3802	26.6523	26.1425	27.3366	27.3341	27.4268	+	0.00326214
R1BL63	Long-chain specific acyl-CoA dehydrogenase	0.973223	27.7873	28.2056	27.9595	28.819	28.9539	29.0991	+	0.00338255
R1EHF2	Sm domain-containing protein	0.970652	26.9681	27.5168	27.5623	28.3179	28.3421	28.2992	+	0.00453886
R1FNS5	Ca2+ ATPase	0.968218	28.0105	27.4648	27.7447	28.735	28.6939	28.6958	+	0.00345289
R1D1G0	Sulfotransfer_1 domain-containing protein	0.967611	26.0824	26.4242	26.501	27.0794	27.3482	27.4829	+	0.0042465
R1EQD8	Alanine transaminase, EC 2.6.1.2	0.964746	25.6455	25.7519	25.7252	26.7171	26.7079	26.5918	+	0
R1G4I0	Clathrin heavy chain	0.961896	28.7044	28.8713	28.6908	29.7949	29.6249	29.7324	+	0.00176147
R1F8P6	Uncharacterized protein	0.959256	32.1171	31.9815	32.0406	32.9897	32.9132	33.1142	+	0.000989691
R1BTJ0	Trans-2-enoyl-CoA reductase	0.958015	25.7192	25.989	25.8543	26.6051	26.8642	26.9672	+	0.00251515
R1F3K2	Uncharacterized protein	0.921987	28.2795	28.4844	28.4442	29.3305	29.243	29.4005	+	0.00161345
R1CLU3	Uncharacterized protein	0.912425	28.2168	28.4156	28.6103	29.1878	29.3716	29.4207	+	0.00275524
R1DZL8	Uncharacterized protein	0.911119	29.9215	30.2155	30.0347	30.9617	30.7508	31.1926	+	0.00413056
R1BDS5	Pyruvate dehydrogenase E1 component subunit alpha, EC 1.2.4.1	0.893705	27.5597	27.5598	27.6389	28.4938	28.434	28.5116	+	0
R1DCW3	Putative propionyl-CoA carboxylase	0.891975	27.9684	27.8544	28.0531	28.912	28.8087	28.831	+	0.001
R1FCB9	Uncharacterized protein	0.873614	29.1683	28.961	29.0822	29.9813	29.9756	29.8756	+	0.00177778
R1F5X4	3-isopropylmalate dehydrogenase	0.857058	28.0701	28.3225	28.3214	29.1673	29.0883	29.0296	+	0.00100524
R1BL81	Hypothetical protein	0.848481	27.7325	27.5621	27.4849	28.5572	28.4239	28.3439	+	0.000964824
A0A0D3IB18	B12-binding domain-containing protein	0.845502	27.1714	26.9938	26.8334	27.9401	27.7786	27.8164	+	0.00283761
R1EY50	Proline--tRNA ligase, EC 6.1.1.15	0.840623	25.5641	25.8133	26.1456	26.5502	26.5941	26.9006	+	0.00784071
R1FX02	Catechol-O-methyltransferase	0.833216	27.4775	27.4319	27.7509	28.353	28.6266	28.1803	+	0.00458639
R1FBD3	Glutamate-5-semialdehyde dehydrogenase, EC 1.2.1.41	0.822906	27.0844	27.0304	27.0579	27.7803	27.9158	27.9453	+	0.00147692
R1FBN4	Citrate synthase	0.821874	28.1406	28.4487	28.4807	29.061	29.1866	29.2882	+	0.00327273
R1DG23	Glycerol-3-phosphate dehydrogenase [NAD(+)], EC 1.1.1.8	0.820004	29.4174	29.5111	29.4805	30.2512	30.3113	30.3065	+	0
R1EPM5	U-box domain-containing protein	0.818239	26.8486	26.7674	26.8018	27.6308	27.7045	27.5372	+	0.00128
R1CF07	Long-chain specific acyl-CoA dehydrogenase	0.813738	26.2307	26.0718	26.272	26.9647	27.081	26.97	+	0.00140146
R1DFR1	Pyruvate carboxylase, EC 6.4.1.1	0.793672	27.1285	27.2971	27.3817	28.1764	28.101	27.911	+	0.00260392
R1E494	Uncharacterized protein	0.793645	27.8555	27.7765	27.726	28.5625	28.5366	28.6399	+	0.00168421
R1DU53	KARI N-terminal Rossmann domain-containing protein	0.793078	28.8024	28.9814	29.1813	29.7528	29.8336	29.7579	+	0.00244118
R1FP87	PCI domain-containing protein	0.791252	26.9512	27.1428	26.8855	27.6563	27.7945	27.9025	+	0.00269919
R1CGZ1	Asparagine--tRNA ligase, EC 6.1.1.22	0.775262	29.3201	29.0572	29.2657	30.0774	30.1971	29.6943	+	0.006
R1DK44	Polyprenyl synthetase	0.768284	27.6075	27.144	27.3833	28.234	28.2753	27.9304	+	0.00625641
R1BBB1	Pyruvate dehydrogenase E1, alpha subunit	0.764218	27.0081	27.3091	27.4012	27.9329	27.8993	28.1789	+	0.00434921
R1EYW4	RME1A, RME-1/EHD family protein	0.763486	27.1509	26.8399	27.1692	27.9168	27.5866	27.9472	+	0.00520907
R1D0K6	Putative acetyl-CoA acetyltransferase	0.760608	28.5364	28.6292	28.8944	29.4413	29.476	29.4246	+	0.0024058
R1ENU4	SAM domain-containing protein	0.759089	26.0863	25.9575	25.8344	26.6847	26.607	26.8637	+	0.00253435
A0A0D3KTI5	cobW domain-containing protein	0.755917	29.0045	29.2064	29.0513	29.7966	29.8499	29.8835	+	0.00143284
R1D7G1	Uncharacterized protein	0.752504	28.1018	27.9573	27.8796	28.7346	28.7184	28.7433	+	0.00146565
R1BZG5	AMP-binding domain-containing protein	0.751849	30.112	30.027	29.8634	30.7153	30.843	30.6995	+	0.000950495
R1BGG4	Triosephosphate isomerase, EC 5.3.1.1	0.747339	29.2655	29.1144	29.0267	29.8539	29.8686	29.9259	+	0.00117791
R1D5F0	Mitochondrial processing peptidase	0.743919	28.7115	28.7695	28.8385	29.4749	29.5848	29.4917	+	0.0012
R1DLK4	Hypothetical protein (Ubiquinol-cytochrome C reductase complex 14kD subunit)	0.742301	27.7672	27.9956	27.8587	28.522	28.6738	28.6527	+	0.000989691
R1F7R8	Glutathione-disulfide reductase, EC 1.8.1.7	0.724411	28.1726	28.1435	28.4147	29.0988	28.955	28.8503	+	0.00325161
R1DDM0	Uncharacterized protein	0.723627	27.8005	27.9463	28.2076	28.8068	28.874	28.4446	+	0.00863291
R1B302	Cell division cycle protein 48	0.721627	30.2441	30.3261	30.5078	30.9968	31.0788	31.1673	+	0.00289956
R1DIQ7	Uncharacterized protein	0.719351	29.7505	29.989	29.7742	30.6389	30.3996	30.6332	+	0.00332673
R1FEK3	Dihydrolipoyl dehydrogenase, EC 1.8.1.4	0.715977	29.6538	29.3923	29.4323	30.2825	30.0812	30.2626	+	0.00283453
R1FAV3	UBA_e1_C domain-containing protein	0.701605	26.6095	26.5863	26.8615	27.4792	27.4697	27.2133	+	0.00430682
R1D1X2	Pyruvate dehydrogenase E1, beta subunit	0.701087	28.3008	28.259	28.3829	28.9722	28.965	29.1088	+	0.00158678
R1CFX0	Mitochondrial proton/calcium exchanger protein (Leucine zipper-EF-hand-containing transmembrane protein 1)	0.694849	26.3339	25.9227	26.0579	26.8509	26.961	26.5871	+	0.00768539
R1CPI1	Putative acyl-CoA dehydrogenase	0.692526	28.2587	28.3208	28.2876	28.9354	29.0721	28.9372	+	0.00111628
R1DUQ5	Gelsolin with villin headpeace	0.686093	28.6089	28.8587	28.6646	29.3366	29.245	29.6088	+	0.00433773
R1G2P1	Cytochrome b-c1 complex subunit Rieske, mitochondrial, EC 7.1.1.8	0.682639	27.5464	27.1658	27.6792	28.1994	28.1155	28.1243	+	0.00640367
R1EDI0	Carbamoyl phosphate synthetase	0.678948	27.5776	27.4315	27.6603	28.1718	28.4119	28.1225	+	0.00343202
R1E1B6	Uncharacterized protein	0.677322	27.9143	27.862	28.0005	28.734	28.3979	28.6768	+	0.00342169
R1D5S6	ADP/ATP translocase (ADP,ATP carrier protein)	0.66686	29.3804	29.1912	29.2644	29.9366	30.097	29.803	+	0.00333775
R1D011	Lipoyl-binding domain-containing protein	0.665825	25.8451	25.8064	26.1716	26.7638	26.6129	26.4438	+	0.00598595
R1CZZ3	Ornithine carbamoyltransferase	0.664722	27.2096	27.1486	27.0564	28.0503	27.7222	27.6364	+	0.00479795
R1DKS4	Glucose-6-phosphate isomerase, EC 5.3.1.9	0.661746	28.2236	28.1773	28.2283	28.9703	28.8577	28.7864	+	0.00157377
R1FZW1	Methenyltetrahydrofolate cyclohydrolase, EC 3.5.4.9	0.6601	25.8678	25.953	26.1815	26.598	26.6469	26.7376	+	0.00324116
R1EF76	Uncharacterized protein	0.654539	26.532	26.4309	26.3965	27.1168	27.2137	26.9925	+	0.000932039
R1D4Y8	Putative threonine synthase	0.640296	27.1732	27.1907	27.0692	27.7025	27.9227	27.7288	+	0.0026055
Q50KB1	Protein disulfide-isomerase-like protein EhSep2	0.639584	31.6795	31.9213	32.0566	32.5845	32.3666	32.625	+	0.00600976
R1DYC7	NAD_Gly3P_dh_N domain-containing protein	0.629713	31.5774	31.5811	31.654	32.1977	32.1737	32.3303	+	0.00147692
R1E2U0	Heat shock protein 60	0.628195	26.8841	27.1414	27.2356	27.6917	27.6857	27.7684	+	0.0043815
R1BYH0	Uncharacterized protein	0.626347	27.8133	27.8563	27.9326	28.661	28.4621	28.3582	+	0.00330492
R1DLH2	Uncharacterized protein	0.625792	28.11	28.4166	28.217	28.7956	28.8172	29.0082	+	0.00425843
R1BJG6	Octopine_DH domain-containing protein	0.621265	26.932	27.0092	26.7548	27.5453	27.5444	27.4701	+	0.00291228
R1DQK8	Rab6, rab family GTPase	0.610182	28.0964	28.1696	27.8806	28.7053	28.463	28.8089	+	0.00604255
R1F9V3	Secretory protein 24A	0.609693	26.8333	26.711	26.7899	27.3773	27.4676	27.3183	+	0.00128859
R1BJM5	Inorganic pyrophosphatase	0.609603	27.7681	27.5874	27.9074	28.3069	28.5277	28.2571	+	0.00499241
R1F3A0	Beta-ketoacyl-[acyl-carrier-protein] synthase I, EC 2.3.1.41	0.609136	26.6141	26.8055	26.6603	27.0374	27.4975	27.3724	+	0.00853105
R1DHZ2	Uncharacterized protein	0.606778	26.4998	26.5508	26.5234	27.0992	26.9847	27.3105	+	0.00356113
R1DH42	Fumarate hydratase, EC 4.2.1.2	0.606106	26.251	26.3402	26.4193	27.1155	26.9415	26.7719	+	0.00421111
R1FDM8	Uncharacterized protein	0.604881	27.5072	27.6747	27.673	28.0681	28.3397	28.2617	+	0.00348466
R1DKK4	Adaptor protein 2 beta subunit 1	0.60214	28.184	28.4023	28.2299	28.8588	28.769	28.9949	+	0.00321019
R1CKT7	NAD(P)-bd_dom domain-containing protein	0.601367	27.0572	27.1162	27.0302	27.7423	27.6785	27.5871	+	0.00152381
R1DVE7	Succinate-semialdehyde dehydrogenase [NAD(P)]	0.60073	28.008	27.9616	28.0724	28.577	28.5932	28.674	+	0.00103226
R1DLJ1	Uncharacterized protein	0.599695	27.465	27.4601	27.4388	28.0141	28.0231	28.1258	+	0.00171429
R1BWM0	RRM domain-containing protein	0.594923	26.5375	26.7269	26.4449	27.3246	27.1234	27.046	+	0.00452713
R1FIP2	Electron transfer flavo protein beta-subunit	0.59354	27.5052	27.6422	27.9576	28.2334	28.2781	28.3741	+	0.00766816
R1DKC7	UV excision repair protein RAD23	0.592278	27.8254	27.8346	28.0858	28.4919	28.3119	28.7189	+	0.00872495
R1FK89	SAM domain-containing protein	0.584302	27.0455	27.1269	27.0618	27.675	27.7922	27.5199	+	0.00245926
R1BMI0	CRAL-TRIO domain-containing protein	0.581176	26.6238	26.5301	26.5125	27.0437	27.2341	27.1321	+	0.000974619
R1BY62	Proteasome subunit beta	0.575661	25.9264	25.8895	26.0013	26.4585	26.5928	26.4929	+	0.00132414
R1F672	Branched-chain amino acid aminotransferase	0.573257	27.1671	26.9605	27.2908	27.6387	27.7139	27.7855	+	0.00416484
R1F0W9	Mitochondrial processing peptidase	0.573123	29.1172	29.1402	29.335	29.8035	29.8872	29.6211	+	0.00419945
R1EQA6	Phosphomannomutase, EC 5.4.2.8	0.570725	27.7303	28.0639	27.6542	28.3306	28.3394	28.4907	+	0.00785809
R1EB10	14-3-3 protein	0.56819	27.75	27.6933	27.7469	28.1565	28.4286	28.3097	+	0.00241455
R1ETV9	Dihydrolipoamide acetyltransferase component of pyruvate dehydrogenase complex, EC 2.3.1.-	0.566062	26.4956	26.6468	26.5996	27.167	27.0411	27.232	+	0.00296429
R1DFC2	Uncharacterized protein	0.564708	27.6382	27.1926	27.2906	27.8998	27.9207	27.9952	+	0.00874359
R1DUM5	Uncharacterized protein	0.562489	27.0354	27.0699	27.3197	27.9181	27.6232	27.571	+	0.00856067
R1DWQ3	Uncharacterized protein	0.56062	26.4604	26.4308	26.5806	26.9419	27.0187	27.1931	+	0.00359494
R1F496	T-complex protein 1 subunit epsilon (CCT-epsilon)	0.556482	27.5735	27.7186	27.3508	28.0142	28.1223	28.1758	+	0.00562189
R1D4Y0	Acetylglutamate kinase	0.555559	26.4862	26.6703	26.7213	27.2115	27.1297	27.2033	+	0.00258366
R1D5X6	Uncharacterized protein	0.555071	28.3618	28.4824	28.3626	28.8366	28.8495	29.1859	+	0.00589474
R1D864	60S acidic ribosomal protein P0	0.551626	28.8116	28.6013	28.6272	29.1648	29.2337	29.2966	+	0.00255385
R1ESH1	dTDP-glucose 4,6-dehydratase	0.543482	28.6165	28.5788	28.6265	29.1124	29.3194	29.0204	+	0.00341141
R1CAB2	Adenylate kinase	0.538952	28.7199	29.1073	28.9933	29.4236	29.5083	29.5055	+	0.00607126
R1CX78	Uncharacterized protein	0.533288	26.1496	26.3377	26.3555	26.6934	26.8232	26.926	+	0.00429462
R1D0A3	Aminomethyltransferase, EC 2.1.2.10 (Glycine cleavage system T protein)	0.530498	28.6851	28.6837	28.9937	29.225	29.2978	29.4311	+	0.00622738
R1EIK7	Glutathione peroxidase	0.526932	29.2805	29.5655	29.6615	30.1021	29.9902	29.9959	+	0.00641839
R1CI20	COP9 signalosome complex subunit 3	0.524843	26.2593	25.9802	25.887	26.6058	26.514	26.5812	+	0.00605687
R1ECN3	Uncharacterized protein	0.521912	26.9817	26.8114	26.6041	27.4324	27.3217	27.2089	+	0.00835498
R1F677	Nitroreductase domain-containing protein	0.516271	26.4235	26.29	26.3017	26.6705	27.0842	26.8094	+	0.00857862
R1G2T3	Hypothetical protein	0.51569	26.9321	26.8483	26.7964	27.4572	27.5214	27.1452	+	0.0078931
R1DED1	Electron transfer flavoprotein subunit alpha, Alpha-ETF	0.51229	29.6666	29.6423	29.8536	30.178	30.344	30.1774	+	0.00447198
R1F972	Uncharacterized protein	0.51112	27.9353	27.8949	28.0235	28.4107	28.3393	28.6371	+	0.00403191
R1DHI7	NAD(P)-bd_dom domain-containing protein	0.501026	26.0073	25.7878	26.0223	26.4906	26.5757	26.2542	+	0.00858621
R1CUZ0	Ornithine cyclodeaminase	0.5002	29.7215	29.7339	29.7076	30.2379	30.1838	30.242	+	0
R1F656	Ubiquitinyl hydrolase 1, EC 3.4.19.12	0.496264	28.2586	28.3482	28.5076	28.8887	28.8919	28.8226	+	0.00329412
R1ERU6	Pyruvate dehydrogenase E1 component subunit beta, EC 1.2.4.1	0.491391	29.6006	29.4723	29.6429	30.0473	29.9921	30.1506	+	0.0024684
R1EKF4	Uncharacterized protein	0.48401	26.9577	26.9516	26.8656	27.4285	27.4044	27.394	+	0.0013913
R1DW82	Phosphopyruvate hydratase, EC 4.2.1.11	0.483791	29.2242	29.171	29.2706	29.6885	29.599	29.8297	+	0.00334884
R1DIR0	Tr-type G domain-containing protein	0.480488	26.833	26.996	26.8207	27.3977	27.2263	27.4672	+	0.00406434
R1F396	14-3-3 protein	0.463875	29.6669	29.6987	29.6889	30.1573	30.1161	30.1728	+	0
R1F516	Ubiquitinyl hydrolase 1, EC 3.4.19.12	0.462455	26.0869	25.8857	25.7684	26.4377	26.4314	26.2593	+	0.00791071
R1F1V3	UDP-glucose 4-epimerase, EC 5.1.3.2	0.461702	26.4847	26.1927	26.28	26.7833	26.7867	26.7725	+	0.00408625
R1EXY9	Trans-2-enoyl-CoA reductase	0.456338	27.1481	26.9657	27.0309	27.4462	27.4082	27.6592	+	0.00519598
R1DCS9	ATP-dependent Clp protease proteolytic subunit, EC 3.4.21.92	0.45165	28.3201	28.4293	28.5695	28.8813	28.8928	28.8997	+	0.00352795
R1D0B5	Uncharacterized protein	0.44789	26.9131	26.9335	26.8459	27.3863	27.3313	27.3186	+	0.000969697
R1DNF7	Ribosomal protein	0.446234	28.1564	28.4457	28.2922	28.6575	28.8503	28.7253	+	0.00644804
R1DGJ0	Uncharacterized protein	0.435185	26.2038	26.2109	26.1674	26.7363	26.6893	26.462	+	0.00455065
R1CRY8	PCI domain-containing protein	0.434438	26.0122	25.9626	25.9629	26.3996	26.3882	26.4532	+	0.00177778
R1FU08	Phosphoserine phosphatase, EC 3.1.3.3 (O-phosphoserine phosphohydrolase)	0.429919	26.0649	25.9961	25.9825	26.4475	26.2846	26.6012	+	0.00601412
R1DHY2	Uncharacterized protein	0.428061	28.5073	28.5788	28.7196	29.0604	29.0335	28.9959	+	0.00331579
R1D4Y3	Hypothetical protein	0.408777	29.3608	29.5088	29.4474	29.8237	29.931	29.7886	+	0.00346392
R1DRB5	PALP domain-containing protein	0.408232	26.7045	26.6122	26.6954	26.9988	27.0511	27.1868	+	0.00323077
R1DUR0	Uncharacterized protein	0.401021	27.5005	27.5147	27.3405	27.9799	27.8051	27.7737	+	0.00581728
R1FY57	CCT-eta	0.394271	26.7098	26.631	26.5656	26.9862	27.1128	26.9902	+	0.00340541
R1FA97	Centrin	0.394244	27.8483	27.5949	27.5539	28.1113	28.0425	28.026	+	0.0083731
R1DZX4	Putative hydroxyacyl-coenzyme A dehydrogenase/3-ketoacyl-coenzyme A thiolase/enoyl-coenzyme A hydratase alpha subunit	0.392008	28.991	28.9751	29.2169	29.4336	29.4701	29.4553	+	0.00481026
R1DNB7	Uncharacterized protein	0.372314	27.3365	27.3398	27.2379	27.5457	27.7556	27.7297	+	0.00483505
R1CW10	Mitochondrial import inner membrane translocase subunit	0.363327	28.9746	28.9549	28.9778	29.418	29.341	29.2383	+	0.00282437
R1D916	Beta-ketoacyl-[acyl-carrier-protein] synthase I, EC 2.3.1.41	0.362396	27.884	27.9982	28.0137	28.419	28.3072	28.2568	+	0.00436888
Q4G366	Chaperone protein dnaK (HSP70) (Heat shock 70 kDa protein) (Heat shock protein 70)	0.357738	31.6105	31.5841	31.5008	31.9292	31.9562	31.8833	+	0.000994819
R1DKC2	Rab2, rab family GTPase	0.35592	27.8203	27.8329	27.6785	28.1266	28.2327	28.0401	+	0.00565
R1CT48	Uncharacterized protein	0.343679	26.3843	26.4698	26.6251	26.7544	26.9023	26.8535	+	0.00829075
R1EZP8	Uncharacterized protein	0.343296	27.6785	27.5037	27.5138	27.8886	27.8225	28.0148	+	0.00704328
R1FQ88	Pyruvate kinase, EC 2.7.1.40	0.331285	28.0672	28.0392	28.1399	28.3471	28.4551	28.438	+	0.00263492
R1CNI7	Triosephosphate isomerase, EC 5.3.1.1	0.322859	29.9967	30.0865	30.0032	30.2208	30.3545	30.4797	+	0.00859664
R1BDC0	Proteasome subunit beta	0.320832	27.1601	27.0981	27.1212	27.4196	27.4642	27.4581	+	0.00107865
R1DB26	Uncharacterized protein	0.319347	27.9749	28.0447	28.0367	28.3296	28.3734	28.3115	+	0.00135211
R1EUC3	Aminotran_1_2 domain-containing protein	0.312732	29.492	29.5422	29.4446	29.7957	29.8484	29.773	+	0.000941176
R1DCM0	Uncharacterized protein	0.300455	28.7203	28.762	28.5406	28.9137	29.0333	28.9772	+	0.00983851
R1DAT7	Uncharacterized protein	0.295485	26.5695	26.6249	26.4052	26.8184	26.8208	26.8469	+	0.00646296
R1DV19	Mitochondrial carrier protein	0.278619	28.1969	28.1312	28.2526	28.5155	28.4729	28.4282	+	0.00322045
R1DFE0	Uncharacterized protein	0.274819	29.2865	29.3018	29.3917	29.7115	29.5531	29.5399	+	0.00701134
R1FFT9	Acetyl-CoA carboxylase, EC 6.4.1.2	0.273648	28.935	29.0443	29.1061	29.3292	29.3238	29.2533	+	0.00478571
R1BEN6	Uncharacterized protein	0.268356	30.0032	30.0786	29.9321	30.2657	30.2546	30.2987	+	0.00339104
R1FV92	TIP120 domain-containing protein	0.264992	27.8344	27.6447	27.7974	28.089	27.9751	28.0073	+	0.00985892
R1BFX6	Uncharacterized protein	0.209274	29.2869	29.2812	29.2221	29.5501	29.4817	29.3862	+	0.00861474
R1EVP7	Rab11, rab family GTPase	0.195754	28.8802	28.8675	28.8333	29.0616	29.0048	29.1018	+	0.00351703
R1F8J4	Phosphoglycerate kinase, EC 2.7.2.3	0.16887	29.5879	29.6322	29.6462	29.7591	29.8188	29.7949	+	0.00277465
R1D3D2	ATP synthase subunit alpha	-0.177119	32.4432	32.3498	32.4032	32.1967	32.2696	32.1986	+	0.00500508
R1DCN2	Light harvesting protein	-0.207259	31.5498	31.4388	31.4592	31.2378	31.3056	31.2827	+	0.00404267
R1D5G4	Phosphopyruvate hydratase, EC 4.2.1.11	-0.270308	29.8963	29.8777	29.9642	29.5951	29.6657	29.6664	+	0.00276667
R1FGL6	Malonyl-CoA:ACP transacylase []	-0.273329	30.026	30.0897	30.1873	29.882	29.8734	29.7276	+	0.00874322
R1BXE3	Pyridoxine biosynthesis protein	-0.294209	29.2662	29.2252	29.4041	29.039	28.9779	28.996	+	0.00432632
R1DP62	Uncharacterized protein	-0.304784	29.7788	29.835	29.8127	29.4814	29.6134	29.4174	+	0.0045625
R1D0Q9	Valine--tRNA ligase, EC 6.1.1.9 (Valyl-tRNA synthetase)	-0.324338	27.3238	27.2007	27.177	26.8688	26.9447	26.915	+	0.0035836
Q4G342	Elongation factor Tu, chloroplastic, EF-Tu	-0.328868	31.8875	31.8809	31.8269	31.5174	31.5633	31.5279	+	0.00105495
R1E5Y1	Porphobilinogen synthase, EC 4.2.1.24 (Porphobilinogen synthase)	-0.345798	28.761	28.8579	28.6773	28.5206	28.4298	28.3085	+	0.00702727
R1G1H4	Pyruvate kinase, EC 2.7.1.40	-0.352613	30.4702	30.4552	30.3705	30.082	30.0038	30.1523	+	0.00337124
R1E1H2	Uncharacterized protein	-0.358393	28.0249	28.0779	27.8003	27.5992	27.6235	27.6053	+	0.00787556
R1DPF5	Serine hydroxymethyltransferase, EC 2.1.2.1	-0.367636	31.4005	31.5973	31.5398	31.1359	31.1401	31.1588	+	0.00353894
R1DSY9	Uncharacterized protein	-0.384831	27.7798	27.6865	27.8473	27.3347	27.3903	27.434	+	0.00242336
R1DCN0	NAD_binding_1 domain-containing protein	-0.385436	28.7798	28.6937	28.872	28.3541	28.3064	28.5287	+	0.0060283
R1DCP0	Glutamine amidotransferase type-2 domain-containing protein	-0.386861	28.7233	28.8466	28.6747	28.4462	28.394	28.2436	+	0.00522222
R1FSK3	Uncharacterized protein	-0.391673	30.7861	30.8058	30.7653	30.3222	30.4135	30.4466	+	0.0011497
R1DWX5	Dihydrolipoamide acetyltransferase component of pyruvate dehydrogenase complex, EC 2.3.1.-	-0.403136	29.5734	29.4203	29.5627	29.1051	29.1468	29.0951	+	0.00286207
R1D5S9	Hypothetical protein (Thioredoxin reductase)	-0.42527	30.4451	30.4823	30.4542	30.0899	29.8486	30.1673	+	0.00643318
R1EBM1	Copper-bind domain-containing protein	-0.42926	26.2532	26.1714	26.0213	25.6003	25.7753	25.7826	+	0.00560794
R1E5W6	Putative Lipoamide dehydrogenase 1	-0.434407	29.878	29.6865	29.6604	29.3141	29.333	29.2746	+	0.00346341
R1DJU8	Acetyl-CoA carboxylase	-0.440863	30.7766	30.7433	30.6631	30.1996	30.3028	30.358	+	0.00278992
R1BX69	Uncharacterized protein	-0.441165	31.0219	31.1196	31.3133	30.5869	30.7341	30.8103	+	0.00854936
R1CFU4	Uncharacterized protein	-0.44134	28.0762	28.0093	27.8212	27.5079	27.5519	27.523	+	0.00433143
R1FK83	Ribose-5-phosphate isomerase, EC 5.3.1.6	-0.450507	29.6304	29.6542	29.7498	29.3052	29.1576	29.22	+	0.00255856
R1EJR7	Vacuolar H+-ATPase V1 sector, subunit D	-0.456743	29.0087	28.9066	29.02	28.5998	28.5263	28.439	+	0.00284979
R1E1C6	Uncharacterized protein	-0.460202	28.8687	28.8443	28.8944	28.4129	28.3649	28.449	+	0.00165517
R1DSU3	Adenosylhomocysteinase, EC 3.3.1.1	-0.462393	31.9216	31.9186	31.9696	31.3774	31.5578	31.4875	+	0.00210427
R1BIJ4	Coproporphyrinogen oxidase, EC 1.3.3.3	-0.471532	28.6302	28.5031	28.5874	28.0739	28.1468	28.0854	+	0.00127152
R1E0H9	Enhancer of rudimentary	-0.476163	27.1274	27.284	27.2389	26.8585	26.6284	26.7349	+	0.00440698
R1D0C2	Pyruvate carboxylase	-0.483091	29.6926	29.4656	29.5272	29.2073	28.9898	29.039	+	0.00431496
R1EJ84	Uncharacterized protein	-0.489068	31.968	31.631	31.9047	31.4371	31.2394	31.3599	+	0.00820044
R1DTR7	Uncharacterized protein	-0.494457	28.6887	28.4085	28.6532	28.0778	27.9879	28.2014	+	0.00590887
R1D367	Uncharacterized protein	-0.508306	27.6404	27.5754	27.6395	27.1365	26.9039	27.2899	+	0.00624186
R1BTM8	Light harvesting protein	-0.525377	30.8245	31.1213	30.9962	30.5334	30.5194	30.313	+	0.00606897
R1BMP7	Uncharacterized protein	-0.527676	31.0686	30.9268	31.0324	30.6542	30.5313	30.2592	+	0.00741441
R1FPX8	Uncharacterized protein	-0.531967	28.6585	28.6237	28.6954	28.1641	28.1874	28.0302	+	0.00114286
R1G0H9	Uroporphyrinogen decarboxylase, EC 4.1.1.37	-0.535409	30.0176	30.1643	29.9974	29.5975	29.4869	29.4887	+	0.00209434
R1DUH6	Uncharacterized protein	-0.536144	26.8127	26.8668	26.9357	26.2243	26.3317	26.4508	+	0.00250566
R1C5H6	Hypothetical protein	-0.537886	30.1174	30.0335	30.1499	29.4629	29.673	29.5513	+	0.00277824
Q4G3D7	Cytochrome f	-0.54294	30.9839	30.9687	31.2593	30.4423	30.5039	30.6369	+	0.00477354
R1EGM0	Light harvesting protein	-0.548678	28.8178	28.5953	28.746	28.2724	28.2779	27.9627	+	0.00627103
R1EZG2	Tryptophan--tRNA ligase, EC 6.1.1.2 (Tryptophanyl-tRNA synthetase)	-0.558357	27.3619	27.5943	27.2541	26.8303	26.8764	26.8286	+	0.00423464
R1EAZ3	Uncharacterized protein	-0.560095	29.0149	28.9525	28.9449	28.3554	28.3703	28.5064	+	0.00121519
R1F987	Light harvesting protein	-0.562308	31.5923	31.4694	31.5768	31.0401	31.1459	30.7656	+	0.00603922
R1FID8	Thioredoxin domain-containing protein	-0.564207	26.9411	26.8577	26.9538	26.2794	26.4482	26.3325	+	0.00109714
R1DFG8	Peptidyl-prolyl cis-trans isomerase, PPIase, EC 5.2.1.8	-0.56605	29.6231	29.8803	29.9555	29.2997	29.3381	29.1229	+	0.00605405
R1EEU6	Pyruvate kinase, EC 2.7.1.40	-0.57368	28.3696	28.4831	28.5307	27.8102	27.8541	27.998	+	0.00282553
R1DQG9	Peptidyl-prolyl cis-trans isomerase, EC 5.2.1.8	-0.585307	27.0095	27.2016	27.3365	26.7242	26.6812	26.3863	+	0.00860475
R1EZ18	C2 domain-containing protein	-0.589612	29.229	29.1384	29.0087	28.6194	28.4967	28.4912	+	0.00281356
R1EEX3	Uncharacterized protein	-0.591991	28.9547	29.2165	29.0824	28.4484	28.7074	28.3219	+	0.0066087
R1DA41	Uncharacterized protein	-0.592314	27.4309	27.2989	27.5638	26.9855	26.7249	26.8061	+	0.00417631
R1FSD7	Uncharacterized protein	-0.594728	28.8972	29.1321	28.9123	28.3008	28.4045	28.4521	+	0.00347586
R1EVZ7	Uncharacterized protein	-0.598552	28.5598	28.9168	28.4716	28.0881	27.9555	28.109	+	0.00827253
R1EQ71	Phosphoserine transaminase, EC 2.6.1.52	-0.603118	28.9013	28.8784	28.8226	28.2039	28.1918	28.3972	+	0.00153846
R1BHK1	Peptidase M16	-0.605636	27.3633	27.3876	27.5714	26.8109	26.8781	26.8164	+	0.00096
R1E0G9	Aspartate-semialdehyde dehydrogenase	-0.611327	28.444	28.0831	28.5296	27.6744	27.7917	27.7567	+	0.00659361
R1E604	40S ribosomal protein S26	-0.616441	28.3714	28.1362	28.1068	27.4159	27.8272	27.522	+	0.00821834
R1ELN4	Bifunctional phosphoribosylaminoimidazolecarboxamide formyltransferase	-0.619617	29.1669	29.0866	29.0811	28.5014	28.616	28.3583	+	0.00287446
R1D7A7	Divinyl chlorophyllide a 8-vinyl-reductase, chloroplastic, EC 1.3.1.75	-0.627347	27.6656	27.5487	27.4835	26.928	26.9608	26.9271	+	0.0015
R1ELU4	Tic110	-0.638639	29.1884	29.0852	29.0538	28.4392	28.52	28.4523	+	0.000979592
R1D0L2	Uncharacterized protein	-0.639451	28.7531	28.9641	28.9034	28.2899	28.2513	28.1611	+	0.000945813
R1ELY8	Phosphopyruvate hydratase, EC 4.2.1.11	-0.64338	30.7327	30.6308	30.6459	29.9642	30.0514	30.0637	+	0.00114286
R1BBX4	Uncharacterized protein	-0.645419	28.0574	27.8658	27.9854	27.3438	27.4454	27.1831	+	0.00276491
R1DMT8	Transketolase, EC 2.2.1.1	-0.648566	32.0458	32.1481	32.2684	31.5258	31.4909	31.4998	+	0.00112941
R1EYP9	Uncharacterized protein	-0.651263	29.7067	29.8008	29.9001	29.1158	29.1017	29.2363	+	0.00101587
R1DQM3	Uncharacterized protein	-0.651349	26.9546	26.6421	26.7617	26.1868	26.0525	26.165	+	0.00328339
R1FF78	Phospho-2-dehydro-3-deoxyheptonate aldolase, EC 2.5.1.54	-0.6525	27.3741	27.5003	27.4758	26.5333	26.9206	26.9389	+	0.00583168
R1EPN6	S-adenosylmethionine transporter	-0.66473	28.2384	28.1526	28.173	27.4696	27.7329	27.3674	+	0.00414286
R1DYN2	Uncharacterized protein	-0.670252	27.9358	27.908	27.8284	27.1872	27.1765	27.2978	+	0.00096
R1F1F9	Aminopeptidase	-0.683696	28.0474	28.0477	28.3446	27.3016	27.5543	27.5328	+	0.0041084
R1EH59	Uncharacterized protein	-0.688574	28.9991	28.8616	28.9447	28.0651	28.3594	28.3151	+	0.00281429
Q4G3C2	Photosystem II reaction center protein H, PSII-H	-0.69385	30.6354	30.699	30.4272	30.0666	29.8126	29.8009	+	0.0043942
R1BHM3	Uncharacterized protein	-0.694827	28.2051	28.5922	28.5151	27.9895	27.6435	27.5951	+	0.00865116
R1EH19	Uncharacterized protein	-0.701572	27.8012	27.8374	27.8074	26.9118	27.17	27.2595	+	0.00339394
Q4G348	30S ribosomal protein S11, chloroplastic	-0.704077	27.9165	28.2896	27.9024	27.3143	27.5442	27.1378	+	0.00870638
R1F266	Peptidylprolyl isomerase, EC 5.2.1.8	-0.708945	28.7506	28.6083	28.7726	28.0037	27.9028	28.0981	+	0.00102128
R1DAZ7	Sulfate adenylyltransferase, EC 2.7.7.4	-0.709709	30.4168	30.3619	30.4751	29.6851	29.7054	29.7341	+	0
R1BPS5	40S ribosomal protein S21	-0.714367	28.9247	28.8804	28.8933	28.2562	28.2987	28.0005	+	0.00273251
R1FIG8	ATP-dependent Clp protease proteolytic subunit	-0.716963	28.6651	28.7239	28.6866	28.0707	28.0188	27.8353	+	0.00110983
R1EFU9	Light harvesting protein	-0.717845	32.248	32.3424	32.3898	31.4264	31.5211	31.8792	+	0.00482262
R1DGW4	Uncharacterized protein	-0.719889	27.5429	27.2672	27.0717	26.4373	26.5793	26.7056	+	0.00588067
R1DET5	Uncharacterized protein	-0.720887	29.0852	29.1789	29.1094	28.4614	28.4665	28.283	+	0.00128
R1CVJ0	Macro domain-containing protein	-0.725375	27.161	26.8609	26.8624	26.2121	26.2523	26.2438	+	0.00254406
R1E2K8	Uncharacterized protein	-0.728989	28.2085	28.4677	28.5074	27.8616	27.5327	27.6024	+	0.00407527
R1C0U8	Light harvesting protein	-0.729247	34.3322	34.3968	34.4914	33.576	33.5831	33.8736	+	0.00344027
R1F3X4	Uncharacterized protein	-0.730802	29.3986	29.4416	29.5234	28.6223	28.7863	28.7625	+	0.00151181
R1BZI2	Uncharacterized protein	-0.732973	30.119	30.5547	30.5384	29.6428	29.8052	29.5653	+	0.00592308
R1DHJ5	Putative glutaredoxin	-0.740789	27.5162	27.4953	27.5871	27.0074	26.9434	26.4254	+	0.008725
A0A0D3KF69	Uncharacterized protein	-0.741954	29.6466	29.6711	29.4293	28.8055	28.873	28.8426	+	0.00103226
R1C9C8	Inorganic diphosphatase, EC 3.6.1.1	-0.743051	27.1502	27.0433	27.1566	26.3688	26.4987	26.2535	+	0.00102674
R1EAZ1	PSII_BNR domain-containing protein	-0.74356	29.695	29.7474	29.8463	28.8817	29.127	29.0494	+	0.000955224
R1EXC7	VDE domain-containing protein	-0.751318	28.2215	28.3484	28.4306	27.4591	27.5611	27.7264	+	0.0027438
R1C9S8	Uncharacterized protein	-0.757171	31.4854	31.1539	31.4258	30.8006	30.6755	30.3174	+	0.00699548
R1E1E6	Phosphoribulokinase, chloroplastic, EC 2.7.1.19 (Phosphopentokinase)	-0.763172	31.7556	31.7266	31.6797	30.9084	30.7648	31.1992	+	0.00443275
R1F6F9	Uncharacterized protein	-0.768277	27.277	27.3927	27.3973	26.798	26.7427	26.2216	+	0.00856774
R1BD21	Uncharacterized protein	-0.77236	27.6562	27.8406	28.0414	27.044	27.0739	27.1032	+	0.00280427
R1E6I2	Orotate phosphoribosyltransferase, EC 2.4.2.10	-0.777458	28.1133	27.887	28.0538	27.2345	27.2093	27.2779	+	0.00130612
R1CWE3	Geranylgeranyl pyrophosphate synthase	-0.785931	29.1934	29.1422	28.6193	28.2422	28.2536	28.1013	+	0.00825439
R1BCG6	Ribos_L4_asso_C domain-containing protein	-0.786219	31.3017	31.2818	31.327	30.5973	30.6625	30.2921	+	0.00278445
R1FXV3	Protein translocase subunit SecA	-0.81006	27.2926	27.2301	27.0632	26.4347	26.5494	26.1717	+	0.00350617
R1BAB8	Uncharacterized protein	-0.812116	28.8179	28.8009	28.8765	27.9524	27.9946	28.1119	+	0.00133333
R1ERD1	Uncharacterized protein	-0.832898	27.4226	27.184	26.8258	26.2948	26.2539	26.3849	+	0.00599513
R1F8A1	Histone H2A	-0.834106	31.0806	31.4525	31.4809	30.3787	30.6531	30.48	+	0.00422284
R1FI37	Uncharacterized protein	-0.842054	27.0177	26.6559	26.8713	25.8649	25.8636	26.2902	+	0.00563591
R1DGI5	Uncharacterized protein	-0.848566	28.1935	28.3265	28.1901	27.5715	27.5954	26.9976	+	0.00765101
R1FR32	Uncharacterized protein	-0.850306	31.2747	31.3218	31.478	30.5462	30.5264	30.451	+	0.00171429
R1DGT4	Uncharacterized protein	-0.863984	27.4485	27.0975	27.4966	26.5088	26.4291	26.5127	+	0.00341695
R1DGA5	Helicase C-terminal domain-containing protein	-0.865202	28.4677	28.3026	28.1899	27.7756	27.2175	27.3715	+	0.0059661
R1CBX8	Hypothetical protein	-0.87354	29.975	29.9919	30.0108	29.3144	29.0586	28.9841	+	0.000936585
Q4G3A3	30S ribosomal protein S2, chloroplastic	-0.874232	29.7256	29.9254	29.8286	28.8641	29.0815	28.9112	+	0.00113609
R1B6U8	Uncharacterized protein	-0.877577	28.1842	27.892	27.7811	27.304	27.2148	26.7058	+	0.00987942
R1B771	Threonine--tRNA ligase, EC 6.1.1.3 (Threonyl-tRNA synthetase)	-0.883427	27.2656	27.0387	27.464	26.3823	26.1762	26.5596	+	0.0040973
R1EIN1	Uncharacterized protein	-0.891869	27.8709	27.6357	27.5692	26.642	26.7074	27.0508	+	0.00434384
R1EI59	Branchpoint-bridging protein	-0.894137	29.782	29.6722	29.9694	29.0426	28.9333	28.7652	+	0.0027102
R1CCM6	Uncharacterized protein	-0.907844	27.2684	27.0616	27.2878	26.2497	26.1633	26.4812	+	0.00275519
R1C6C5	Adenylate kinase	-0.909835	28.1944	28.1719	28.5535	27.4461	27.1752	27.5689	+	0.00411957
R1CD70	Histone domain-containing protein	-0.91075	34.1266	34.1481	34.0697	33.063	33.0041	33.545	+	0.00405348
R1CGG7	Light harvesting protein	-0.925793	30.6003	30.8785	31.0219	29.8449	29.9167	29.9617	+	0.00252471
R1DZ98	6,7-dimethyl-8-ribityllumazine synthase, DMRL synthase, EC 2.5.1.78	-0.941444	28.6487	28.6268	28.7537	27.9642	27.6918	27.5488	+	0.00261417
R1DCP8	Nascent polypeptide-associated complex subunit beta	-0.942845	29.8373	29.4516	29.7181	28.8382	28.9041	28.4363	+	0.00457441
R1BCR3	ATP-dependent metalloprotease FtsH	-0.945793	29.6271	29.574	29.9314	28.8521	28.8272	28.6159	+	0.00243223
R1FBM9	Choline dehydrogenase	-0.954311	26.8614	26.967	27.1442	25.9518	26.1402	26.0176	+	0.00106667
R1F431	Gp_dh_N domain-containing protein	-0.954866	33.0615	32.9107	33.0435	32.0767	32.0766	31.9978	+	0.00192
R1DP77	Ferredoxin-sulfite reductase	-0.958942	27.7086	27.6306	27.5664	26.6529	26.6312	26.7446	+	0.002
R1C5G4	Peptidyl-prolyl cis-trans isomerase, EC 5.2.1.8	-0.969871	28.2691	28.1211	28.1564	27.2662	27.3043	27.0666	+	0.00137143
R1CJP1	CSD domain-containing protein	-0.972529	30.3643	30.2092	30.3161	29.4475	29.2395	29.2851	+	0.00168421
R1F8V2	Uncharacterized protein	-0.996272	29.832	29.9505	30.0214	29.0085	28.8728	28.9338	+	0.00117073
R1EWC7	AhpC-TSA domain-containing protein	-0.998112	28.9148	28.9451	29.0003	28.0014	27.9847	27.8798	+	0
R1F821	Ribosome recycling factor	-1.00911	28.1121	28.3312	28.4658	27.489	27.0708	27.322	+	0.00357233
R1E112	Proliferation-associated protein 2G4	-1.01975	29.6396	29.4358	29.3493	28.3999	28.5352	28.4304	+	0.00124675
R1BZN1	ATP-dependent metalloprotease FtsH	-1.02675	29.8122	29.638	29.8209	28.7497	28.8174	28.6238	+	0.00169912
R1CP96	Uncharacterized protein	-1.03209	27.8844	27.1804	27.821	26.6439	26.5828	26.5629	+	0.00608571
R1FSB1	Uncharacterized protein	-1.04384	28.4906	28.5594	28.3533	27.2563	27.5429	27.4726	+	0.00112281
R1DNU5	Glutamine amidotransferase type-2 domain-containing protein	-1.05087	27.5968	27.2638	26.7287	26.2448	26.0642	26.1278	+	0.0086879
R1CAN4	V-type proton ATPase subunit G	-1.05769	33.2782	33.1229	32.6081	31.9253	32.2377	31.6731	+	0.00866949
Q4G380	Cytochrome b559 subunit alpha (PSII reaction center subunit V)	-1.05989	30.0675	30.0339	29.919	28.9218	29.2851	28.6339	+	0.00418785
R1DAV6	Light harvesting protein	-1.07041	30.6327	30.7305	30.7083	29.6276	29.6909	29.5419	+	0
R1FWF4	Elongation factor Ts, mitochondrial, EF-Ts, EF-TsMt	-1.07554	30.539	30.6252	30.4242	29.3328	29.4286	29.6004	+	0.00131507
R1F420	Glucose-6-phosphate 1-epimerase, EC 5.1.3.15	-1.07695	28.9571	29.164	28.9972	27.7681	27.9449	28.1745	+	0.00257014
Q4G3E8	50S ribosomal protein L21, chloroplastic	-1.08612	27.291	27.302	27.228	26.3213	26.0575	26.1839	+	0.00102128
Q4G341	30S ribosomal protein S10, chloroplastic	-1.09036	29.1107	29.1879	29.0988	27.9919	28.216	27.9185	+	0.001536
R1DLL7	Zeta-carotene desaturase, chloroplastic/chromoplastic, EC 1.3.5.6 (9,9'-di-cis-zeta-carotene desaturase) (Carotene 7,8-desaturase)	-1.10191	28.2519	27.7096	28.1727	26.9577	26.8375	27.0333	+	0.00349538
R1F6X1	Uncharacterized protein	-1.10211	32.1188	31.9531	32.0164	31.1302	30.8958	30.7561	+	0.00101053
R1F9I6	3'-phosphoadenosine 5'-phosphosulfate reductase	-1.10813	30.0859	30.2507	30.1322	29.0821	29.1302	28.932	+	0.00112941
R1DBB7	Uncharacterized protein	-1.10841	29.6704	29.6785	29.7538	28.8694	28.7153	28.1928	+	0.00413079
R1D2H4	Uncharacterized protein	-1.1198	28.5288	28.1875	28.5507	27.4277	27.2968	27.1831	+	0.00262963
R1DK55	Uncharacterized protein	-1.14416	31.5832	31.347	31.3955	30.3848	30.2144	30.294	+	0.000941176
R1DSN7	PDZ domain-containing protein	-1.14554	30.2527	30.3218	30.3505	29.1275	29.2456	29.1154	+	0
Q4G399	ATP synthase subunit b, chloroplastic (ATP synthase F(0) sector subunit b) (ATPase subunit I)	-1.17082	31.767	31.5353	31.5342	30.4959	30.3719	30.4562	+	0.00104348
R1D022	Uncharacterized protein	-1.17584	29.2175	29.2606	29.2951	28.0791	28.2332	27.9334	+	0.000950495
R1DLH5	SBP_bac_5 domain-containing protein	-1.17602	29.1606	29.3169	29.6413	28.1196	28.5136	27.9575	+	0.00415342
R1DLX4	Glutamyl-tRNA synthetase	-1.18695	26.4919	26.3003	26.3199	25.2203	25.062	25.2689	+	0.00101053
R1CZR0	Uncharacterized protein	-1.19084	28.3652	28.3692	28.2162	27.1766	26.926	27.2754	+	0.00119255
Q4G398	ATP synthase subunit delta, chloroplastic (ATP synthase F(1) sector subunit delta) (F-type ATPase subunit delta)	-1.1928	31.1996	31.4907	31.1682	30.0303	30.0421	30.2078	+	0.00117073
R1F9L9	Peptidylprolyl isomerase, EC 5.2.1.8	-1.20239	27.6664	27.5711	27.6278	26.2949	26.4049	26.5583	+	0.00118519
Q4G3C8	ATP synthase subunit beta, chloroplastic, EC 7.1.2.2 (ATP synthase F1 sector subunit beta) (F-ATPase subunit beta)	-1.2148	34.2363	34.187	34.187	32.977	33.0704	32.9185	+	0
R1DM96	Glutathione-disulfide reductase, EC 1.8.1.7	-1.21688	28.4482	28.0791	28.0041	27.1313	27.0105	26.7389	+	0.00305882
R1F9Q5	Uncharacterized protein	-1.22469	29.692	29.8379	30.1305	28.7447	28.7232	28.5184	+	0.00208451
R1DKU4	ATP synthase gamma subunit	-1.23207	32.5226	32.4483	32.4294	31.2396	31.3011	31.1634	+	0
R1FGM1	Histone domain-containing protein	-1.24049	35.9629	35.8565	36.4145	34.6221	34.8503	35.0401	+	0.00411834
R1FDT9	Peptidyl-prolyl cis-trans isomerase, PPIase, EC 5.2.1.8	-1.24477	28.8489	29.0149	29.2051	27.9104	27.9103	27.5139	+	0.00267742
R1C779	Geranylgeranyl diphosphate reductase, EC 1.3.1.83 (Geranylgeranyl reductase)	-1.26087	31.1498	31.015	30.8784	29.7742	29.9071	29.5792	+	0.00118519
R1B8S7	Copper-bind domain-containing protein	-1.2679	30.6628	30.6093	30.6602	29.6979	29.59	28.8407	+	0.00602445
R1BLW4	Uncharacterized protein	-1.301	28.2368	28.2352	28.1599	27.1472	27.0134	26.5682	+	0.00262451
Q4G364	50S ribosomal protein L3, chloroplastic	-1.3051	29.3956	29.122	29.0609	28.021	28.0131	27.6291	+	0.00295111
R1F730	Ribosomal protein	-1.32819	29.9117	29.9197	29.75	28.6199	28.5178	28.4591	+	0
R1DUS7	Uncharacterized protein	-1.32841	29.7952	29.8978	29.8968	28.6179	28.712	28.2746	+	0.00109091
R1BY69	PS II complex 12 kDa extrinsic protein	-1.33764	32.5746	32.5392	33.1183	31.6089	31.2959	31.3144	+	0.00355
R1D369	Oxygen-evolving enhancer protein 1 of photosystem II	-1.3403	32.8382	32.6733	32.6439	31.5176	31.4378	31.179	+	0.00138129
R1BNW8	Uncharacterized protein	-1.36727	27.7157	27.9641	27.9306	26.7887	26.4131	26.3067	+	0.00207477
R1B7V8	Uncharacterized protein	-1.36794	29.2578	29.0975	29.3887	27.9257	27.8813	27.8332	+	0.0015
R1DH70	Glutamate-1-semialdehyde 2,1-aminomutase, EC 5.4.3.8	-1.38023	31.0208	30.896	30.599	29.6	29.5585	29.2167	+	0.00254709
R1D6P9	Sulfolipid biosynthesis protein	-1.38207	28.3302	28.1048	28.0231	26.5785	27.113	26.6204	+	0.00247761
R1CUY7	Uncharacterized protein	-1.39836	28.9136	28.4041	28.7178	27.5253	27.3662	26.9489	+	0.00347401
R1FXR7	50S ribosomal protein L11 (Hypothetical protein)	-1.3986	29.2312	29.3048	29.3376	27.8923	28.1038	27.6817	+	0.00134266
R1DY82	Uncharacterized protein	-1.40815	29.6503	29.6349	29.7697	28.2592	28.2712	28.3	+	0
Q4G360	50S ribosomal protein L22, chloroplastic	-1.41027	28.8079	28.9684	28.7	27.7159	27.4481	27.0813	+	0.00245018
R1EPZ8	Uncharacterized protein	-1.41391	26.6909	26.399	25.5669	24.8109	24.8751	24.729	+	0.00830905
R1FC20	Peptidylprolyl isomerase, EC 5.2.1.8	-1.4242	27.7064	27.2554	27.8247	26.3452	26.1245	26.0443	+	0.00257364
Q4G359	30S ribosomal protein S3, chloroplastic	-1.43072	28.951	28.88	28.6886	27.5526	27.5075	27.1673	+	0.00111628
Q4G3A0	ATP synthase subunit b', chloroplastic (ATP synthase F(0) sector subunit b') (ATPase subunit II)	-1.44087	32.1456	31.9085	32.2648	30.6046	30.8099	30.5817	+	0.0013913
R1BIU3	Magnesium chelatase, EC 6.6.1.1	-1.46	28.5797	28.6634	28.4541	26.883	27.0733	27.3609	+	0.00107865
R1FES8	Uncharacterized protein	-1.4659	32.3431	32.1376	32.3671	30.9106	30.8397	30.6998	+	0.00131507
R1EDW4	Ribosomal_L18e/L15P domain-containing protein	-1.47262	28.8525	28.7584	28.6527	27.4031	27.3797	27.0629	+	0.0016
R1FM89	SAP domain-containing protein	-1.47432	27.4547	27.3717	27.45	25.9479	25.9775	25.9281	+	0
Q4G362	50S ribosomal protein L2, chloroplastic	-1.49164	29.8052	29.6008	29.8104	28.2946	28.6438	27.8032	+	0.00444575
R1D2Z9	Translation initiation factor IF-2	-1.51421	27.4491	27.5616	27.6243	26.0035	26.2815	25.8073	+	0.0012
Q4G353	50S ribosomal protein L6, chloroplastic	-1.5412	29.7296	29.7941	29.8591	28.4583	28.3813	27.9195	+	0.000969697
R1CKY8	Uncharacterized protein	-1.55145	32.5024	32.2259	32.8679	30.7695	31.1466	31.0258	+	0.00248689
R1F2T4	Uncharacterized protein	-1.55374	27.9095	28.1621	28.3897	26.5325	26.8514	26.4163	+	0.00264186
R1EKG3	Amine oxidase, EC 1.4.3.-	-1.5667	29.0516	28.9686	28.9136	26.7309	28.0373	27.4655	+	0.0083913
Q4G3A4	30S ribosomal protein S4, chloroplastic	-1.57345	28.9979	29.048	28.7806	27.4261	27.4329	27.2472	+	0.00141176
R1D641	Hydroxymethylbilane synthase, EC 2.5.1.61 (Hydroxymethylbilane synthase)	-1.57707	29.5294	29.2992	29.0545	27.6334	27.8122	27.7063	+	0.0012549
Q4G343	30S ribosomal protein S7, chloroplastic	-1.58241	29.4893	29.6028	29.4761	27.9858	28.1457	27.6895	+	0.00141176
Q4G397	ATP synthase subunit alpha, chloroplastic, EC 7.1.2.2 (ATP synthase F1 sector subunit alpha) (F-ATPase subunit alpha)	-1.58539	34.7886	34.6402	34.8173	33.1242	33.2653	33.1005	+	0
R1BGH2	Putative cytochrome-c peroxidase	-1.60067	28.4063	28.6852	28.7563	26.8238	26.8995	27.3224	+	0.0015311
Q4G349	30S ribosomal protein S13, chloroplastic	-1.62619	29.9766	29.9138	29.4771	28.2925	28.2867	27.9098	+	0.00258182
R1DMT6	Uncharacterized protein	-1.64917	32.9416	32.7071	32.6732	31.2289	30.9909	31.1546	+	0.00124675
Q4G355	50S ribosomal protein L5, chloroplastic	-1.67293	29.0581	29.4719	29.33	27.7508	27.9736	27.1167	+	0.00445882
R1D0Y2	Acyl carrier protein	-1.67325	28.8748	29.0727	28.6214	27.1057	27.3498	27.0937	+	0.00126316
R1EIG9	Uroporphyrinogen decarboxylase, EC 4.1.1.37	-1.70928	27.9421	27.7389	27.4455	25.649	26.3374	26.0121	+	0.00284477
Q4G352	30S ribosomal protein S5, chloroplastic	-1.73123	30.3687	30.2914	30.3691	28.8044	28.7376	28.2935	+	0.00123077
R1DJ83	Uncharacterized protein	-1.73401	29.2697	29.3757	29.2586	27.68	27.5877	27.4343	+	0
R1DZR0	HMG box domain-containing protein	-1.75566	30.1835	30.2716	30.0515	28.4674	28.0301	28.7422	+	0.00259361
R1EB57	Uncharacterized protein	-1.76537	27.7427	28.6919	28.973	26.8347	26.561	26.7157	+	0.00595169
Q4G344	30S ribosomal protein S12, chloroplastic	-1.7692	30.1065	30.0882	30.0733	28.4328	28.4966	28.031	+	0.00162712
Q4G356	50S ribosomal protein L14, chloroplastic	-1.7729	29.0262	28.8694	28.5953	26.9927	27.2573	26.9222	+	0.0012973
Q4G354	30S ribosomal protein S8, chloroplastic	-1.7743	28.7735	28.2607	28.6757	26.7007	27.0074	26.679	+	0.00103784
R1D913	Uncharacterized protein	-1.78688	29.2199	29.0116	28.9786	27.3279	27.1076	27.4139	+	0.00126316
R1B9P7	Uncharacterized protein	-1.82754	30.7175	30.5603	30.6322	29.0258	28.7645	28.6371	+	0.00121519
R1FKP4	Uncharacterized protein	-1.846	28.3651	28.2483	28.393	26.7414	26.2062	26.5209	+	0.00142222
R1G017	Serine/threonine-protein phosphatase, EC 3.1.3.16	-1.8692	28.0474	28.1268	28.0282	26.4109	26.1841	25.9998	+	0.0012973
R1EQS3	Polyketide synthase, EC 2.3.1.-	-1.87031	31.192	30.439	30.1122	28.6837	28.5877	28.8608	+	0.00431909
R1DP38	Histone H2A	-1.88219	35.3091	35.4385	35.6804	33.8106	34.052	32.9188	+	0.00402122
R1G398	FAS1 domain-containing protein	-1.93143	31.1259	31.1595	31.2252	29.2579	29.2058	29.2526	+	0
R1CTY2	Light harvesting protein	-1.95445	27.9151	28.2352	27.6757	25.5859	25.9424	26.4344	+	0.00336
R1E829	Uncharacterized protein	-1.99093	32.7657	32.9589	33.0716	30.9511	30.9168	30.9555	+	0
R1DYR1	Uncharacterized protein	-2.03536	31.2429	31.1311	31.2251	29.3007	29.3382	28.8542	+	0.00181132
R1C2D2	Uncharacterized protein	-2.03651	29.909	30.2822	29.8926	28.1016	27.9771	27.8956	+	0.00115663
Q4G3D9	30S ribosomal protein S18, chloroplastic	-2.04294	28.9767	28.7806	28.5939	27.2053	26.9385	26.0785	+	0.00435632
R1FF37	Histone H2A	-2.08215	34.4371	34.7703	34.6074	32.5817	32.6174	32.3692	+	0.00181132
R1FPE3	Uncharacterized protein	-2.11883	30.023	29.5152	29.6072	27.5043	27.6666	27.618	+	0.00186408
R1FRT3	Hypothetical protein	-2.13955	28.8315	28.7581	28.4353	26.5896	26.4338	26.5829	+	0.00162712
R1ER38	Uncharacterized protein	-2.22771	29.2511	29.1813	28.055	27.1508	26.277	26.3764	+	0.00598058
Q4G363	50S ribosomal protein L23, chloroplastic	-2.27774	30.2814	29.9141	29.5035	27.967	27.6621	27.2367	+	0.00264542
R1DGZ3	Uncharacterized protein	-2.29621	28.241	28.3574	27.6012	26.0398	25.9778	25.2934	+	0.00279433
R1F8J6	Magnesium chelatase, EC 6.6.1.1	-2.30529	29.9113	29.4821	29.0697	27.3327	27.1339	27.0806	+	0.000984615
R1D9H7	RNA-binding protein	-2.67797	28.3221	28.584	28.4667	25.8571	25.7883	25.6935	+	0
R1D005	Uncharacterized protein	-3.26876	29.0396	28.9407	29.2729	25.9332	26.0487	25.465	+	0.0016
R1D594	SBP_bac_5 domain-containing protein	-3.99715	30.0404	30.0506	30.4313	25.8027	26.7505	25.9777	+	0.00174545

## Sheet: 28v17 EA
Enrichment Analysis via the DAVID server - default settings: Elevated warming
UP-regulated Proteins
Annotation Cluster 1	Enrichment Score: 4.912674640934451
Category	Term	Count	%	PValue	Genes	List Total	Pop Hits	Pop Total	Fold Enrichment	Bonferroni	Benjamini	FDR
GOTERM_CC_DIRECT	GO:0005743~mitochondrial inner membrane	11	3.83275	2.37e-06	R1FPT0, R1CFX0, R1F8P8, R1DFT7, R1G2P1, R1D5S6, R1CW10, R1EXU2	91	14	595	5.13736	0.000104275	0.00010428	0.00010428
UP_KW_CELLULAR_COMPONENT	KW-0496~Mitochondrion	16	5.57491	8.2809e-06	R1D0A3, R1C2C0, R1FPT0, R1G2P1, R1CW10, R1EXU2, R1DLK4, R1FPQ8, R1DED1, R1D011, R1F8P8, R1DFT7, R1DK85	58	33	385	3.21839	0.000124206	0.000124213	0.000124213
UP_KW_CELLULAR_COMPONENT	KW-0999~Mitochondrion inner membrane	8	2.78746	9.3143e-05	R1FPT0, R1CFX0, R1F8P8, R1DFT7, R1EXU2, R1DLK4	58	10	385	5.31034	0.00139623	0.000698573	0.000698573
Annotation Cluster 2	Enrichment Score: 2.9214556327195083
Category	Term	Count	%	PValue	Genes	List Total	Pop Hits	Pop Total	Fold Enrichment	Bonferroni	Benjamini	FDR
UP_KW_MOLECULAR_FUNCTION	KW-0143~Chaperone	16	5.57491	0.000148513	R1D6F2, R1CAZ6, R1E2U0, R1CYU7, R1D606, R1F496, R1BRM2, R1CW10, R1D521, R1FY57, R1D6Y1, Q4G366, R1BIY8, R1DB26	103	31	528	2.64579	0.00370621	0.00371282	0.00371282
GOTERM_BP_DIRECT	GO:0006457~protein folding	18	6.27178	0.00109344	R1B618, R1CAZ6, R1E2V0, R1CYU7, R1D606, R1F496, R1BRM2, R1D521, R1FY57, R1EU17, R1D6Y1, Q4G366, R1EAT3, R1BIY8, R1F7I5, R1DB26	137	43	710	2.16941	0.08079	0.0415506	0.0415506
GOTERM_MF_DIRECT	GO:0051082~unfolded protein binding	11	3.83275	0.0105944	R1D521, R1FY57, R1CAZ6, R1D6Y1, R1D606, Q4G366, R1F496, R1BIY8, R1BRM2, R1F7I5	197	24	993	2.31028	0.762568	0.715121	0.715121
Annotation Cluster 3	Enrichment Score: 2.5948541091142308
Category	Term	Count	%	PValue	Genes	List Total	Pop Hits	Pop Total	Fold Enrichment	Bonferroni	Benjamini	FDR
KEGG_PATHWAY	ehx01200:Carbon metabolism	33	11.4983	6.13002e-05	R1FBN4, R1C2C0, R1E5X1, R1CZ77, R1ERU6, R1BGG4, R1C144, R1BL63, R1BDS5, R1EG52, R1DH42, R1D0A3, R1FQ80, R1DCW3, R1FEK3, R1FQ88, R1DW82, R1BBB1, R1FPQ8, R1EUN2, R1FJG9, R1FU08, R1F8P8, R1F8J4, R1DWG1, R1E9G3, R1DFR1, R1EQD8	130	80	588	1.86577	0.00403776	0.00202291	0.001839
KEGG_PATHWAY	ehx01110:Biosynthesis of secondary metabolites	51	17.77	0.00357122	R1FBN4, R1C2C0, R1E5X1, R1DYC7, R1CZ77, R1FBD3, R1ERU6, R1DHI7, R1DEG8, R1BGG4, R1CZZ3, R1BJM5, R1DZX4, R1CAB2, R1C144, R1D1X2, R1BL63, R1DK44, R1DG23, R1BDS5, R1EG52, R1DH42, R1EUC3, R1EQA6, R1D0A3, R1FQ80, R1DCW3, R1FEK3, R1D0K6, R1F672, R1FQ88, R1DW82, R1F553, R1FPQ8, R1BBB1, R1ETV9, R1D4Y8, R1EUN2, R1FJG9, R1FU08, R1F8P8, R1F8J4, R1E092, R1E9G3	130	169	588	1.36495	0.210316	0.0392834	0.0357122
KEGG_PATHWAY	ehx01100:Metabolic pathways	73	25.4355	0.0750169	R1D0B5, R1CZ77, R1FBD3, R1DHI7, R1DEG8, R1CAB2, R1D1X2, R1BL63, R1BDS5, R1EG52, R1DH42, R1EQA6, R1D0A3, R1DCW3, R1FEK3, R1BTJ0, R1DW82, R1FPQ8, R1BBB1, R1D4Y8, R1FX02, R1EUN2, R1CPW4, R1DFT7, R1F8J4, R1E092, R1E9G3, R1FBN4, R1C2C0, R1E5X1, R1G2P1, R1ERU6, R1EIK7, R1DLK4, R1BGG4, R1CZZ3, R1BJM5, R1DZX4, R1C144, R1EXY9, R1DK44, R1CXA2, R1F3A0, R1DK85, R1EUC3, R1DNB7, R1FQ80, R1BIF8, R1D0K6, R1F672,…	130	293	588	1.12691	0.994181	0.412593	0.375085
Annotation Cluster 4	Enrichment Score: 2.070321709717753
Category	Term	Count	%	PValue	Genes	List Total	Pop Hits	Pop Total	Fold Enrichment	Bonferroni	Benjamini	FDR
KEGG_PATHWAY	ehx00020:Citrate cycle (TCA cycle)	13	4.52962	9.6678e-05	R1FPQ8, R1BBB1, R1FBN4, R1EUN2, R1C2C0, R1FEK3, R1F8P8, R1ERU6, R1BDS5, R1EG52, R1DH42, R1DFR1	130	19	588	3.09474	0.00636074	0.00212692	0.00193356
KEGG_PATHWAY	ehx00620:Pyruvate metabolism	10	3.48432	0.0111532	R1BBB1, R1FQ80, R1FEK3, R1FQ88, R1ERU6, R1BDS5, R1EG52, R1DH42, R1DFR1	130	19	588	2.38057	0.523004	0.0817901	0.0743547
UP_KW_LIGAND	KW-0670~Pyruvate	9	3.13589	0.0258059	R1BBB1, R1D1X2, R1FQ88, R1ERU6, R1BDS5, R1EG52, R1DFR1	93	15	338	2.18065	0.47984	0.645148	0.645148
KEGG_PATHWAY	ehx00010:Glycolysis / Gluconeogenesis	12	4.18118	0.188047	R1BBB1, R1FEK3, R1E5X1, R1FQ88, R1F8J4, R1DW82, R1ERU6, R1BDS5, R1EG52, R1DHI7, R1BGG4	130	38	588	1.42834	0.999999	0.730066	0.663696
Annotation Cluster 5	Enrichment Score: 1.7861650493595476
Category	Term	Count	%	PValue	Genes	List Total	Pop Hits	Pop Total	Fold Enrichment	Bonferroni	Benjamini	FDR
INTERPRO	IPR020575:Heat shock protein Hsp90, N-terminal	5	1.74216	0.00532758	R1D521, R1CAZ6, R1BIY8, R1BRM2	256	5	1349	5.26953	0.936817	0.45906	0.45906
INTERPRO	IPR001404:Heat shock protein Hsp90	5	1.74216	0.00532758	R1D521, R1CAZ6, R1BIY8, R1BRM2	256	5	1349	5.26953	0.936817	0.45906	0.45906
GOTERM_MF_DIRECT	GO:0051082~unfolded protein binding	11	3.83275	0.0105944	R1D521, R1FY57, R1CAZ6, R1D6Y1, R1D606, Q4G366, R1F496, R1BIY8, R1BRM2, R1F7I5	197	24	993	2.31028	0.762568	0.715121	0.715121
INTERPRO	IPR020568:Ribosomal protein S5 domain 2-type fold	7	2.43902	0.0143641	R1D521, R1CAZ6, R1EEI4, R1BIY8, R1BRM2, R1DIR0	256	12	1349	3.07389	0.999436	0.636519	0.636519
PIR_SUPERFAMILY	PIRSF002583:heat shock protein, HSP90/HTPG types	5	1.74216	0.015979	R1D521, R1CAZ6, R1BIY8, R1BRM2	42	5	159	3.78571	0.363025	0.447412	0.447412
INTERPRO	IPR019805:Heat shock protein Hsp90, conserved site	4	1.39373	0.0230024	R1CAZ6, R1BIY8, R1BRM2	256	4	1349	5.26953	0.999994	0.636519	0.636519
INTERPRO	IPR003594:Histidine kinase-like ATPase, ATP-binding domain	4	1.39373	0.0230024	R1CAZ6, R1BIY8, R1BRM2	256	4	1349	5.26953	0.999994	0.636519	0.636519
UP_SEQ_FEATURE	DOMAIN:HATPase_c	4	1.39373	0.0263249	R1CAZ6, R1BIY8, R1BRM2	234	4	1175	5.02137	0.992418	0.730709	0.730709
SMART	SM00387:HATPase_c	3	1.0453	0.0874251	R1BIY8, R1BRM2	82	3	443	5.40244	0.998013	0.990818	0.990818
Annotation Cluster 6	Enrichment Score: 1.5777674237733104
Category	Term	Count	%	PValue	Genes	List Total	Pop Hits	Pop Total	Fold Enrichment	Bonferroni	Benjamini	FDR
UP_KW_CELLULAR_COMPONENT	KW-0493~Microtubule	5	1.74216	0.00194759	R1BPR0, R1E3P7	58	5	385	6.63793	0.0288189	0.00973794	0.00973794
INTERPRO	IPR023123:Tubulin, C-terminal	5	1.74216	0.00532758	R1BPR0, R1E3P7	256	5	1349	5.26953	0.936817	0.45906	0.45906
INTERPRO	IPR000217:Tubulin	5	1.74216	0.00532758	R1BPR0, R1E3P7	256	5	1349	5.26953	0.936817	0.45906	0.45906
GOTERM_MF_DIRECT	GO:0005200~structural constituent of cytoskeleton	5	1.74216	0.00625386	R1BPR0, R1E3P7	197	5	993	5.04061	0.571267	0.715121	0.715121
GOTERM_CC_DIRECT	GO:0005874~microtubule	5	1.74216	0.0119533	R1BPR0, R1E3P7	91	7	595	4.67033	0.410874	0.262973	0.262973
INTERPRO	IPR002453:Beta tubulin	4	1.39373	0.0230024	R1BPR0	256	4	1349	5.26953	0.999994	0.636519	0.636519
INTERPRO	IPR013838:Beta tubulin, autoregulation binding site	4	1.39373	0.0230024	R1BPR0	256	4	1349	5.26953	0.999994	0.636519	0.636519
SMART	SM00864:SM00864	5	1.74216	0.0234281	R1BPR0, R1E3P7	82	7	443	3.85889	0.800526	0.796556	0.796556
SMART	SM00865:SM00865	5	1.74216	0.0234281	R1BPR0, R1E3P7	82	7	443	3.85889	0.800526	0.796556	0.796556
INTERPRO	IPR018316:Tubulin/FtsZ, 2-layer sandwich domain	5	1.74216	0.0270859	R1BPR0, R1E3P7	256	7	1349	3.76395	0.999999	0.636519	0.636519
INTERPRO	IPR003008:Tubulin/FtsZ, GTPase domain	5	1.74216	0.0270859	R1BPR0, R1E3P7	256	7	1349	3.76395	0.999999	0.636519	0.636519
INTERPRO	IPR008280:Tubulin/FtsZ, C-terminal	5	1.74216	0.0270859	R1BPR0, R1E3P7	256	7	1349	3.76395	0.999999	0.636519	0.636519
INTERPRO	IPR017975:Tubulin, conserved site	5	1.74216	0.0270859	R1BPR0, R1E3P7	256	7	1349	3.76395	0.999999	0.636519	0.636519
GOTERM_BP_DIRECT	GO:0007017~microtubule-based process	5	1.74216	0.0280472	R1BPR0, R1E3P7	137	7	710	3.70177	0.888139	0.71053	0.71053
UP_SEQ_FEATURE	DOMAIN:Tubulin	5	1.74216	0.0319435	R1BPR0, R1E3P7	234	7	1175	3.58669	0.997371	0.730709	0.730709
UP_SEQ_FEATURE	DOMAIN:Tubulin_C	5	1.74216	0.0319435	R1BPR0, R1E3P7	234	7	1175	3.58669	0.997371	0.730709	0.730709
GOTERM_MF_DIRECT	GO:0003924~GTPase activity	10	3.48432	0.0413235	R1EFX8, R1BPR0, R1E3P7, R1EVP7, R1DQK8, R1DKC2, R1DIR0	197	25	993	2.01624	0.996645	1	1
GOTERM_MF_DIRECT	GO:0005525~GTP binding	12	4.18118	0.0439232	R1EFX8, R1EYW4, R1BPR0, R1E3P7, R1EVP7, R1DQK8, R1DKC2, R1DIR0, R1EF76	197	33	993	1.83295	0.997674	1	1
UP_KW_LIGAND	KW-0342~GTP-binding	8	2.78746	0.235084	R1EFX8, R1BPR0, R1E3P7, R1DIR0, R1EF76	93	19	338	1.53028	0.998769	1	1
KEGG_PATHWAY	ehx04145:Phagosome	7	2.43902	0.260789	R1BPR0, R1E3P7, R1D6Y1, R1D606	130	20	588	1.58308	1	0.860605	0.782368
INTERPRO	IPR005225:Small GTP-binding protein domain	5	1.74216	0.357794	R1EVP7, R1DQK8, R1DKC2, R1DIR0, R1EF76	256	16	1349	1.64673	1	1	1
Annotation Cluster 7	Enrichment Score: 1.509160438500664
Category	Term	Count	%	PValue	Genes	List Total	Pop Hits	Pop Total	Fold Enrichment	Bonferroni	Benjamini	FDR
INTERPRO	IPR001107:Band 7 protein	5	1.74216	0.0136127	R1DW75, R1FPT0, R1DHQ1, R1EXU2	256	6	1349	4.39128	0.999163	0.636519	0.636519
UP_SEQ_FEATURE	DOMAIN:PHB	5	1.74216	0.0161858	R1DW75, R1FPT0, R1DHQ1, R1EXU2	234	6	1175	4.18447	0.949523	0.730709	0.730709
SMART	SM00244:PHB	4	1.39373	0.0446259	R1FPT0, R1DHQ1, R1EXU2	82	5	443	4.32195	0.955146	0.990818	0.990818
INTERPRO	IPR000163:Prohibitin	3	1.0453	0.0934747	R1FPT0, R1EXU2	256	3	1349	5.26953	1	1	1
Annotation Cluster 8	Enrichment Score: 1.4518151048652679
Category	Term	Count	%	PValue	Genes	List Total	Pop Hits	Pop Total	Fold Enrichment	Bonferroni	Benjamini	FDR
GOTERM_BP_DIRECT	GO:0006094~gluconeogenesis	7	2.43902	0.000265821	R1CNI7, R1DKS4, R1EG52, R1BGG4, R1DFR1	137	7	710	5.18248	0.0202628	0.0202024	0.0202024
UP_KW_BIOLOGICAL_PROCESS	KW-0312~Gluconeogenesis	4	1.39373	0.0183329	R1CNI7, R1BGG4, R1DFR1	55	4	306	5.56364	0.456975	0.302493	0.302493
INTERPRO	IPR020861:Triosephosphate isomerase, active site	3	1.0453	0.0934747	R1CNI7, R1BGG4	256	3	1349	5.26953	1	1	1
INTERPRO	IPR000652:Triosephosphate isomerase	3	1.0453	0.0934747	R1CNI7, R1BGG4	256	3	1349	5.26953	1	1	1
UP_KW_BIOLOGICAL_PROCESS	KW-0324~Glycolysis	7	2.43902	0.0960785	R1CNI7, R1E5X1, R1DKS4, R1FQ88, R1DW82, R1BGG4	55	19	306	2.04976	0.964329	0.792648	0.792648
GOTERM_MF_DIRECT	GO:0004807~triose-phosphate isomerase activity	3	1.0453	0.101208	R1CNI7, R1BGG4	197	3	993	5.04061	0.999999	1	1
GOTERM_BP_DIRECT	GO:0006096~glycolytic process	7	2.43902	0.166052	R1CNI7, R1E5X1, R1DKS4, R1F8J4, R1DW82, R1BGG4	137	20	710	1.81387	0.999999	1	1
Annotation Cluster 9	Enrichment Score: 1.418294626930911
Category	Term	Count	%	PValue	Genes	List Total	Pop Hits	Pop Total	Fold Enrichment	Bonferroni	Benjamini	FDR
INTERPRO	IPR006091:Acyl-CoA oxidase/dehydrogenase, central domain	4	1.39373	0.0230024	R1CF07, R1CPW4, R1BL63, R1CPI1	256	4	1349	5.26953	0.999994	0.636519	0.636519
INTERPRO	IPR009075:Acyl-CoA dehydrogenase/oxidase C-terminal	4	1.39373	0.0230024	R1CF07, R1CPW4, R1BL63, R1CPI1	256	4	1349	5.26953	0.999994	0.636519	0.636519
INTERPRO	IPR009100:Acyl-CoA dehydrogenase/oxidase	4	1.39373	0.0230024	R1CF07, R1CPW4, R1BL63, R1CPI1	256	4	1349	5.26953	0.999994	0.636519	0.636519
INTERPRO	IPR013786:Acyl-CoA dehydrogenase/oxidase, N-terminal	4	1.39373	0.0230024	R1CF07, R1CPW4, R1BL63, R1CPI1	256	4	1349	5.26953	0.999994	0.636519	0.636519
UP_SEQ_FEATURE	DOMAIN:Acyl-CoA_dh_1	4	1.39373	0.0263249	R1CF07, R1CPW4, R1BL63, R1CPI1	234	4	1175	5.02137	0.992418	0.730709	0.730709
UP_SEQ_FEATURE	DOMAIN:Acyl-CoA_dh_M	4	1.39373	0.0263249	R1CF07, R1CPW4, R1BL63, R1CPI1	234	4	1175	5.02137	0.992418	0.730709	0.730709
UP_SEQ_FEATURE	DOMAIN:Acyl-CoA_dh_N	4	1.39373	0.0263249	R1CF07, R1CPW4, R1BL63, R1CPI1	234	4	1175	5.02137	0.992418	0.730709	0.730709
GOTERM_MF_DIRECT	GO:0050660~flavin adenine dinucleotide binding	7	2.43902	0.0273873	R1DED1, R1CF07, R1FEK3, R1CPW4, R1F7R8, R1BL63, R1CPI1	197	13	993	2.71417	0.976455	1	1
INTERPRO	IPR006089:Acyl-CoA dehydrogenase, conserved site	3	1.0453	0.0934747	R1CF07, R1CPW4, R1BL63	256	3	1349	5.26953	1	1	1
GOTERM_MF_DIRECT	GO:0003995~acyl-CoA dehydrogenase activity	3	1.0453	0.101208	R1CF07, R1CPW4, R1BL63	197	3	993	5.04061	0.999999	1	1
UP_KW_LIGAND	KW-0274~FAD	8	2.78746	0.18928	R1FZ96, R1DED1, R1CF07, R1FEK3, R1CPW4, R1F7R8, R1BL63, R1CPI1	93	18	338	1.61529	0.994731	1	1
Annotation Cluster 10	Enrichment Score: 1.240372397602409
Category	Term	Count	%	PValue	Genes	List Total	Pop Hits	Pop Total	Fold Enrichment	Bonferroni	Benjamini	FDR
INTERPRO	IPR001660:Sterile alpha motif domain	5	1.74216	0.0270859	R1EXY9, R1FK89, R1G1I5, R1ENU4, R1BTJ0	256	7	1349	3.76395	0.999999	0.636519	0.636519
INTERPRO	IPR013761:Sterile alpha motif/pointed domain	5	1.74216	0.0270859	R1EXY9, R1FK89, R1G1I5, R1ENU4, R1BTJ0	256	7	1349	3.76395	0.999999	0.636519	0.636519
UP_SEQ_FEATURE	DOMAIN:SAM	3	1.0453	0.259057	R1FK89, R1G1I5, R1ENU4	234	5	1175	3.01282	1	1	1
Annotation Cluster 11	Enrichment Score: 1.0569848340790524
Category	Term	Count	%	PValue	Genes	List Total	Pop Hits	Pop Total	Fold Enrichment	Bonferroni	Benjamini	FDR
UP_KW_DOMAIN	KW-0103~Bromodomain	3	1.0453	0.057121	R1DHZ2, R1DFC2	68	3	459	6.75	0.411016	0.20223	0.20223
SMART	SM00297:BROMO	3	1.0453	0.0874251	R1DHZ2, R1DFC2	82	3	443	5.40244	0.998013	0.990818	0.990818
INTERPRO	IPR001487:Bromodomain	3	1.0453	0.0934747	R1DHZ2, R1DFC2	256	3	1349	5.26953	1	1	1
INTERPRO	IPR027353:NET domain	3	1.0453	0.0934747	R1DHZ2, R1DFC2	256	3	1349	5.26953	1	1	1
UP_SEQ_FEATURE	DOMAIN:NET	3	1.0453	0.102126	R1DHZ2, R1DFC2	234	3	1175	5.02137	1	1	1
UP_SEQ_FEATURE	DOMAIN:Bromo	3	1.0453	0.102126	R1DHZ2, R1DFC2	234	3	1175	5.02137	1	1	1
Annotation Cluster 12	Enrichment Score: 0.9873106862136359
Category	Term	Count	%	PValue	Genes	List Total	Pop Hits	Pop Total	Fold Enrichment	Bonferroni	Benjamini	FDR
SMART	SM00101:14_3_3	3	1.0453	0.0874251	R1F396, R1EB10	82	3	443	5.40244	0.998013	0.990818	0.990818
INTERPRO	IPR000308:14-3-3 protein	3	1.0453	0.0934747	R1F396, R1EB10	256	3	1349	5.26953	1	1	1
INTERPRO	IPR023409:14-3-3 protein, conserved site	3	1.0453	0.0934747	R1F396, R1EB10	256	3	1349	5.26953	1	1	1
INTERPRO	IPR023410:14-3-3 domain	3	1.0453	0.0934747	R1F396, R1EB10	256	3	1349	5.26953	1	1	1
UP_SEQ_FEATURE	DOMAIN:14_3_3	3	1.0453	0.102126	R1F396, R1EB10	234	3	1175	5.02137	1	1	1
PIR_SUPERFAMILY	PIRSF000868:14-3-3 protein	3	1.0453	0.163411	R1F396, R1EB10	42	3	159	3.78571	0.993234	1	1
Annotation Cluster 13	Enrichment Score: 0.9467740555161159
Category	Term	Count	%	PValue	Genes	List Total	Pop Hits	Pop Total	Fold Enrichment	Bonferroni	Benjamini	FDR
INTERPRO	IPR003495:CobW/HypB/UreG domain	4	1.39373	0.0495146	R1FCB9, R1BIX8, A0A0D3KTI5	256	5	1349	4.21563	1	1	1
INTERPRO	IPR011629:Cobalamin (vitamin B12) biosynthesis CobW-like, C-terminal	3	1.0453	0.163947	R1FCB9, R1BIX8	256	4	1349	3.95215	1	1	1
UP_SEQ_FEATURE	DOMAIN:CobW C-terminal	3	1.0453	0.177927	R1FCB9, R1BIX8	234	4	1175	3.76603	1	1	1
Annotation Cluster 14	Enrichment Score: 0.7412626815567661
Category	Term	Count	%	PValue	Genes	List Total	Pop Hits	Pop Total	Fold Enrichment	Bonferroni	Benjamini	FDR
KEGG_PATHWAY	ehx00480:Glutathione metabolism	5	1.74216	0.111765	R1D0B5, R1DNB7, R1F7R8, R1BIF8, R1EIK7	130	9	588	2.51282	0.999599	0.567424	0.51584
GOTERM_BP_DIRECT	GO:0006749~glutathione metabolic process	4	1.39373	0.132813	R1D0B5, R1DNB7, R1F7R8, R1BIF8	137	7	710	2.96142	0.999983	1	1
INTERPRO	IPR010987:Glutathione S-transferase, C-terminal-like	3	1.0453	0.163947	R1D0B5, R1DNB7, R1BIF8	256	4	1349	3.95215	1	1	1
UP_SEQ_FEATURE	DOMAIN:GST C-terminal	3	1.0453	0.177927	R1D0B5, R1DNB7, R1BIF8	234	4	1175	3.76603	1	1	1
INTERPRO	IPR004045:Glutathione S-transferase, N-terminal	3	1.0453	0.240235	R1D0B5, R1DNB7, R1BIF8	256	5	1349	3.16172	1	1	1
INTERPRO	IPR004046:Glutathione S-transferase, C-terminal	3	1.0453	0.240235	R1D0B5, R1DNB7, R1BIF8	256	5	1349	3.16172	1	1	1
UP_SEQ_FEATURE	DOMAIN:GST N-terminal	3	1.0453	0.259057	R1D0B5, R1DNB7, R1BIF8	234	5	1175	3.01282	1	1	1
Annotation Cluster 15	Enrichment Score: 0.6914878951876297
Category	Term	Count	%	PValue	Genes	List Total	Pop Hits	Pop Total	Fold Enrichment	Bonferroni	Benjamini	FDR
INTERPRO	IPR005479:Carbamoyl-phosphate synthetase large subunit-like, ATP-binding domain	4	1.39373	0.0854166	R1FFT9, R1EDI0, R1FUG6, R1DFR1	256	6	1349	3.51302	1	1	1
INTERPRO	IPR011053:Single hybrid motif	5	1.74216	0.101572	R1ETV9, R1D011, R1FFT9, R1FUG6, R1DFR1	256	10	1349	2.63477	1	1	1
INTERPRO	IPR000089:Biotin/lipoyl attachment	5	1.74216	0.101572	R1ETV9, R1D011, R1FFT9, R1FUG6, R1DFR1	256	10	1349	2.63477	1	1	1
UP_SEQ_FEATURE	DOMAIN:Lipoyl-binding	5	1.74216	0.11699	R1ETV9, R1D011, R1FFT9, R1FUG6, R1DFR1	234	10	1175	2.51068	1	1	1
INTERPRO	IPR011761:ATP-grasp fold	4	1.39373	0.232775	R1FFT9, R1EDI0, R1FUG6, R1DFR1	256	9	1349	2.34201	1	1	1
INTERPRO	IPR011764:Biotin carboxylation domain	3	1.0453	0.240235	R1FFT9, R1FUG6, R1DFR1	256	5	1349	3.16172	1	1	1
UP_SEQ_FEATURE	DOMAIN:ATP-grasp	4	1.39373	0.256848	R1FFT9, R1EDI0, R1FUG6, R1DFR1	234	9	1175	2.23172	1	1	1
UP_SEQ_FEATURE	DOMAIN:Biotin carboxylation	3	1.0453	0.259057	R1FFT9, R1FUG6, R1DFR1	234	5	1175	3.01282	1	1	1
UP_KW_LIGAND	KW-0092~Biotin	3	1.0453	0.299188	R1FFT9, R1FUG6, R1DFR1	93	4	338	2.72581	0.999862	1	1
INTERPRO	IPR011054:Rudiment single hybrid motif	3	1.0453	0.464411	R1FFT9, R1FUG6, R1DFR1	256	8	1349	1.97607	1	1	1
INTERPRO	IPR016185:Pre-ATP-grasp domain	3	1.0453	0.464411	R1FFT9, R1EDI0, R1DFR1	256	8	1349	1.97607	1	1	1
Annotation Cluster 16	Enrichment Score: 0.6480858775090813
Category	Term	Count	%	PValue	Genes	List Total	Pop Hits	Pop Total	Fold Enrichment	Bonferroni	Benjamini	FDR
INTERPRO	IPR013766:Thioredoxin domain	5	1.74216	0.136847	Q50KB1, R1F2H1, R1DV80, R1C5C5, R1BL81	256	11	1349	2.39524	1	1	1
UP_SEQ_FEATURE	DOMAIN:Thioredoxin	5	1.74216	0.156435	Q50KB1, R1F2H1, R1DV80, R1C5C5, R1BL81	234	11	1175	2.28244	1	1	1
GOTERM_MF_DIRECT	GO:0003756~protein disulfide isomerase activity	3	1.0453	0.257149	Q50KB1, R1F2H1, R1DV80	197	5	993	3.02437	1	1	1
INTERPRO	IPR017937:Thioredoxin, conserved site	3	1.0453	0.464411	R1F2H1, R1DV80, R1C5C5	256	8	1349	1.97607	1	1	1
Annotation Cluster 17	Enrichment Score: 0.5663589406785096
Category	Term	Count	%	PValue	Genes	List Total	Pop Hits	Pop Total	Fold Enrichment	Bonferroni	Benjamini	FDR
UP_SEQ_FEATURE	DOMAIN:Transket_pyr	3	1.0453	0.177927	R1D1X2, R1ERU6	234	4	1175	3.76603	1	1	1
SMART	SM00861:SM00861	3	1.0453	0.302302	R1D1X2, R1ERU6	82	6	443	2.70122	1	1	1
INTERPRO	IPR005475:Transketolase-like, pyrimidine-binding domain	3	1.0453	0.317644	R1D1X2, R1ERU6	256	6	1349	2.63477	1	1	1
INTERPRO	IPR009014:Transketolase, C-terminal/Pyruvate-ferredoxin oxidoreductase, domain II	3	1.0453	0.317644	R1D1X2, R1ERU6	256	6	1349	2.63477	1	1	1
Annotation Cluster 18	Enrichment Score: 0.5323542169838735
Category	Term	Count	%	PValue	Genes	List Total	Pop Hits	Pop Total	Fold Enrichment	Bonferroni	Benjamini	FDR
INTERPRO	IPR014730:Electron transfer flavoprotein, alpha/beta-subunit, N-terminal	3	1.0453	0.163947	R1DED1, R1FIP2	256	4	1349	3.95215	1	1	1
UP_SEQ_FEATURE	DOMAIN:ETF	3	1.0453	0.177927	R1DED1, R1FIP2	234	4	1175	3.76603	1	1	1
GOTERM_MF_DIRECT	GO:0009055~electron carrier activity	6	2.09059	0.272599	R1DED1, R1FIP2, R1F8P8, R1DFT7, R1DK85	197	18	993	1.6802	1	1	1
GOTERM_CC_DIRECT	GO:0005759~mitochondrial matrix	3	1.0453	0.346964	R1DED1, R1FIP2	91	8	595	2.45192	1	1	1
INTERPRO	IPR014729:Rossmann-like alpha/beta/alpha sandwich fold	4	1.39373	0.789725	R1BJM5, R1DED1, R1FIP2	256	21	1349	1.00372	1	1	1
Annotation Cluster 19	Enrichment Score: 0.5226506582438932
Category	Term	Count	%	PValue	Genes	List Total	Pop Hits	Pop Total	Fold Enrichment	Bonferroni	Benjamini	FDR
GOTERM_MF_DIRECT	GO:0003989~acetyl-CoA carboxylase activity	3	1.0453	0.176477	R1FFT9, R1DCW3	197	4	993	3.78046	1	1	1
INTERPRO	IPR011762:Acetyl-coenzyme A carboxyltransferase, N-terminal	3	1.0453	0.317644	R1FFT9, R1DCW3	256	6	1349	2.63477	1	1	1
INTERPRO	IPR011763:Acetyl-coenzyme A carboxyltransferase, C-terminal	3	1.0453	0.317644	R1FFT9, R1DCW3	256	6	1349	2.63477	1	1	1
UP_SEQ_FEATURE	DOMAIN:CoA carboxyltransferase C-terminal	3	1.0453	0.340448	R1FFT9, R1DCW3	234	6	1175	2.51068	1	1	1
UP_SEQ_FEATURE	DOMAIN:CoA carboxyltransferase N-terminal	3	1.0453	0.340448	R1FFT9, R1DCW3	234	6	1175	2.51068	1	1	1
GOTERM_BP_DIRECT	GO:0006633~fatty acid biosynthetic process	4	1.39373	0.354344	R1FFT9, R1DCW3, R1F3A0	137	11	710	1.88454	1	1	1
Annotation Cluster 20	Enrichment Score: 0.5095529010134474
Category	Term	Count	%	PValue	Genes	List Total	Pop Hits	Pop Total	Fold Enrichment	Bonferroni	Benjamini	FDR
GOTERM_MF_DIRECT	GO:0005524~ATP binding	45	15.6794	0.084347	R1D6F2, R1C2C0, R1FFT9, R1EDI0, R1ENU4, R1EEI4, R1BRM2, R1DUR0, R1EYW4, R1BJM5, R1CAB2, R1FY57, R1BIY8, R1EG52, R1DD63, R1CC51, R1CGZ1, R1CAZ6, R1E2U0, R1FDM8, R1CYU7, R1FNS5, R1F496, R1FQ88, R1B302, R1E3S2, R1EY50, R1DML5, R1D521, R1F0R9, R1EVT4, R1BNT5, R1D461, R1F8P6, R1FAV3, Q4G366, R1D4Y0, R1F8J4, R1FUG6, R1DFR1	197	186	993	1.2195	0.999993	1	1
UP_KW_LIGAND	KW-0547~Nucleotide-binding	31	10.8014	0.57096	R1D6F2, R1EDI0, R1EEI4, R1BRM2, R1DUR0, R1EYW4, R1BJM5, R1CAB2, R1BIY8, R1EG52, R1EF76, R1EFX8, R1CC51, R1CGZ1, R1CAZ6, R1FEK3, R1FNS5, R1FQ88, R1DML5, R1D521, R1FPQ8, R1EVT4, R1D461, Q4G366, R1D4Y0, R1F8J4, R1DIR0	93	111	338	1.01502	1	1	1
UP_KW_LIGAND	KW-0067~ATP-binding	33	11.4983	0.614704	R1D6F2, R1C2C0, R1EDI0, R1EEI4, R1BRM2, R1DUR0, R1EYW4, R1BJM5, R1FY57, R1BIY8, R1EG52, R1DD63, R1CC51, R1CAZ6, R1FDM8, R1FNS5, R1F496, R1FQ88, R1E3S2, R1DML5, R1D521, R1EVT4, R1BNT5, R1D461, R1F8P6, R1FAV3, Q4G366, R1D4Y0, R1DFR1	93	120	338	0.999462	1	1	1
Annotation Cluster 21	Enrichment Score: 0.49518920194178584
Category	Term	Count	%	PValue	Genes	List Total	Pop Hits	Pop Total	Fold Enrichment	Bonferroni	Benjamini	FDR
SMART	SM00271:DnaJ	3	1.0453	0.302302	R1EXY9, R1BTJ0, R1F7I5	82	6	443	2.70122	1	1	1
INTERPRO	IPR001623:DnaJ domain	3	1.0453	0.317644	R1EXY9, R1BTJ0, R1F7I5	256	6	1349	2.63477	1	1	1
UP_SEQ_FEATURE	DOMAIN:J	3	1.0453	0.340448	R1EXY9, R1BTJ0, R1F7I5	234	6	1175	2.51068	1	1	1
Annotation Cluster 22	Enrichment Score: 0.4633843792206428
Category	Term	Count	%	PValue	Genes	List Total	Pop Hits	Pop Total	Fold Enrichment	Bonferroni	Benjamini	FDR
INTERPRO	IPR020892:Cyclophilin-type peptidyl-prolyl cis-trans isomerase, conserved site	4	1.39373	0.129165	R1EU17, R1E2V0, R1EAT3	256	7	1349	3.01116	1	1	1
INTERPRO	IPR024936:Cyclophilin-type peptidyl-prolyl cis-trans isomerase	4	1.39373	0.129165	R1EU17, R1E2V0, R1EAT3	256	7	1349	3.01116	1	1	1
PIR_SUPERFAMILY	PIRSF001467:peptidyl-prolyl cis-trans isomerase	4	1.39373	0.256945	R1EU17, R1E2V0, R1EAT3	42	7	159	2.16327	0.999755	1	1
INTERPRO	IPR002130:Cyclophilin-like peptidyl-prolyl cis-trans isomerase domain	4	1.39373	0.510648	R1EU17, R1E2V0, R1EAT3	256	14	1349	1.50558	1	1	1
UP_SEQ_FEATURE	DOMAIN:PPIase cyclophilin-type	4	1.39373	0.546477	R1EU17, R1E2V0, R1EAT3	234	14	1175	1.43468	1	1	1
UP_KW_MOLECULAR_FUNCTION	KW-0697~Rotamase	6	2.09059	0.586974	R1B618, R1EU17, R1E2V0, R1EAT3, R1EUD0	103	26	528	1.18297	1	1	1
GOTERM_MF_DIRECT	GO:0003755~peptidyl-prolyl cis-trans isomerase activity	6	2.09059	0.812586	R1B618, R1EU17, R1E2V0, R1EAT3, R1EUD0	197	33	993	0.916474	1	1	1
Annotation Cluster 23	Enrichment Score: 0.46084361327894574
Category	Term	Count	%	PValue	Genes	List Total	Pop Hits	Pop Total	Fold Enrichment	Bonferroni	Benjamini	FDR
INTERPRO	IPR027409:GroEL-like apical domain	4	1.39373	0.346064	R1D6F2, R1FY57, R1E2U0, R1F496	256	11	1349	1.91619	1	1	1
INTERPRO	IPR027410:TCP-1-like chaperonin intermediate domain	4	1.39373	0.346064	R1D6F2, R1FY57, R1E2U0, R1F496	256	11	1349	1.91619	1	1	1
INTERPRO	IPR027413:GroEL-like equatorial domain	4	1.39373	0.346064	R1D6F2, R1FY57, R1E2U0, R1F496	256	11	1349	1.91619	1	1	1
INTERPRO	IPR002423:Chaperonin Cpn60/TCP-1	4	1.39373	0.346064	R1D6F2, R1FY57, R1E2U0, R1F496	256	11	1349	1.91619	1	1	1
Annotation Cluster 24	Enrichment Score: 0.42378542607598163
Category	Term	Count	%	PValue	Genes	List Total	Pop Hits	Pop Total	Fold Enrichment	Bonferroni	Benjamini	FDR
INTERPRO	IPR016162:Aldehyde dehydrogenase, N-terminal	3	1.0453	0.317644	R1EIW7, R1DVE7, R1FBD3	256	6	1349	2.63477	1	1	1
INTERPRO	IPR016163:Aldehyde dehydrogenase, C-terminal	3	1.0453	0.317644	R1EIW7, R1DVE7, R1FBD3	256	6	1349	2.63477	1	1	1
INTERPRO	IPR016161:Aldehyde/histidinol dehydrogenase	3	1.0453	0.530593	R1EIW7, R1DVE7, R1FBD3	256	9	1349	1.75651	1	1	1
Annotation Cluster 25	Enrichment Score: 0.4014189210158669
Category	Term	Count	%	PValue	Genes	List Total	Pop Hits	Pop Total	Fold Enrichment	Bonferroni	Benjamini	FDR
INTERPRO	IPR002067:Mitochondrial carrier protein	3	1.0453	0.240235	R1DV19, R1D5S6	256	5	1349	3.16172	1	1	1
UP_SEQ_FEATURE	REPEAT:Solcar	3	1.0453	0.418816	R1DV19, R1D5S6	234	7	1175	2.15201	1	1	1
INTERPRO	IPR018108:Mitochondrial substrate/solute carrier	3	1.0453	0.464411	R1DV19, R1D5S6	256	8	1349	1.97607	1	1	1
INTERPRO	IPR023395:Mitochondrial carrier domain	3	1.0453	0.530593	R1DV19, R1D5S6	256	9	1349	1.75651	1	1	1
Annotation Cluster 26	Enrichment Score: 0.38684875426512705
Category	Term	Count	%	PValue	Genes	List Total	Pop Hits	Pop Total	Fold Enrichment	Bonferroni	Benjamini	FDR
SMART	SM00088:PINT	3	1.0453	0.302302	R1CRY8, R1FP87, R1CI20	82	6	443	2.70122	1	1	1
INTERPRO	IPR000717:Proteasome component (PCI) domain	3	1.0453	0.464411	R1CRY8, R1FP87, R1CI20	256	8	1349	1.97607	1	1	1
UP_SEQ_FEATURE	DOMAIN:PCI	3	1.0453	0.492164	R1CRY8, R1FP87, R1CI20	234	8	1175	1.88301	1	1	1
Annotation Cluster 27	Enrichment Score: 0.35807502383045997
Category	Term	Count	%	PValue	Genes	List Total	Pop Hits	Pop Total	Fold Enrichment	Bonferroni	Benjamini	FDR
UP_SEQ_FEATURE	REGION:Substrate binding	5	1.74216	0.246652	R1C144, R1CZ77, R1F8J4, R1DG23	234	13	1175	1.9313	1	1	1
UP_SEQ_FEATURE	ACT_SITE:Proton acceptor	7	2.43902	0.413741	R1C144, R1FQ80, R1FEK3, R1CZ77, R1D0K6, R1DG23	234	26	1175	1.35191	1	1	1
GOTERM_BP_DIRECT	GO:0005975~carbohydrate metabolic process	4	1.39373	0.825965	R1EMS4, R1CZ77, R1DG23	137	22	710	0.942269	1	1	1
Annotation Cluster 28	Enrichment Score: 0.3152977087143085
Category	Term	Count	%	PValue	Genes	List Total	Pop Hits	Pop Total	Fold Enrichment	Bonferroni	Benjamini	FDR
INTERPRO	IPR004839:Aminotransferase, class I/classII	3	1.0453	0.317644	R1BPH5, R1EUC3, R1EQD8	256	6	1349	2.63477	1	1	1
UP_SEQ_FEATURE	DOMAIN:Aminotran_1_2	3	1.0453	0.340448	R1BPH5, R1EUC3, R1EQD8	234	6	1175	2.51068	1	1	1
GOTERM_MF_DIRECT	GO:0030170~pyridoxal phosphate binding	5	1.74216	0.391304	R1D4Y8, R1BPH5, R1FJG9, R1EUC3, R1EQD8	197	16	993	1.57519	1	1	1
GOTERM_BP_DIRECT	GO:0009058~biosynthetic process	3	1.0453	0.472341	R1BPH5, R1EUC3, R1EQD8	137	8	710	1.94343	1	1	1
INTERPRO	IPR015422:Pyridoxal phosphate-dependent transferase, major region, subdomain 2	4	1.39373	0.650884	R1BPH5, R1FJG9, R1EUC3, R1EQD8	256	17	1349	1.23989	1	1	1
INTERPRO	IPR015421:Pyridoxal phosphate-dependent transferase, major region, subdomain 1	4	1.39373	0.690757	R1BPH5, R1FJG9, R1EUC3, R1EQD8	256	18	1349	1.17101	1	1	1
INTERPRO	IPR015424:Pyridoxal phosphate-dependent transferase	4	1.39373	0.690757	R1BPH5, R1FJG9, R1EUC3, R1EQD8	256	18	1349	1.17101	1	1	1
Annotation Cluster 29	Enrichment Score: 0.21732772361430747
Category	Term	Count	%	PValue	Genes	List Total	Pop Hits	Pop Total	Fold Enrichment	Bonferroni	Benjamini	FDR
GOTERM_MF_DIRECT	GO:0005509~calcium ion binding	7	2.43902	0.369838	R1EYW4, R1DLJ1, R1CFX0, R1D6Y1, R1FA97, R1D606, R1F553	197	25	993	1.41137	1	1	1
INTERPRO	IPR018247:EF-Hand 1, calcium-binding site	5	1.74216	0.582093	R1EYW4, R1DLJ1, R1CFX0, R1FA97, R1F553	256	21	1349	1.25465	1	1	1
INTERPRO	IPR002048:EF-hand domain	5	1.74216	0.582093	R1EYW4, R1DLJ1, R1CFX0, R1FA97, R1F553	256	21	1349	1.25465	1	1	1
INTERPRO	IPR011992:EF-hand-like domain	5	1.74216	0.582093	R1EYW4, R1DLJ1, R1CFX0, R1FA97, R1F553	256	21	1349	1.25465	1	1	1
UP_SEQ_FEATURE	DOMAIN:EF-hand	5	1.74216	0.624054	R1EYW4, R1DLJ1, R1CFX0, R1FA97, R1F553	234	21	1175	1.19556	1	1	1
SMART	SM00054:EFh	3	1.0453	0.794248	R1CFX0, R1FA97, R1F553	82	15	443	1.08049	1	1	1
UP_KW_LIGAND	KW-0106~Calcium	6	2.09059	0.832797	R1EYW4, R1DLJ1, R1CFX0, R1D6Y1, R1FA97, R1F553	93	24	338	0.908602	1	1	1
Annotation Cluster 30	Enrichment Score: 0.19207371942222493
Category	Term	Count	%	PValue	Genes	List Total	Pop Hits	Pop Total	Fold Enrichment	Bonferroni	Benjamini	FDR
UP_KW_DOMAIN	KW-1133~Transmembrane helix	13	4.52962	0.452328	R1BJM5, R1EKK8, R1EMS4, R1DV19, R1DQL9, R1CXA2, R1G2P1, R1DFT7, R1D5S6, R1FHL7, R1DHI7, R1DEG8	68	77	459	1.13961	0.995567	0.81419	0.81419
UP_KW_CELLULAR_COMPONENT	KW-0472~Membrane	23	8.01394	0.457625	R1ECN3, R1FPT0, R1CFX0, R1EMS4, R1FNS5, R1G2P1, R1FHL7, R1DHI7, R1DEG8, R1EXU2, R1DLK4, R1EYW4, R1BJM5, R1DKK4, R1EKK8, R1G4I0, R1EUN2, R1DQL9, R1F8P8, R1CXA2, R1DFT7	58	143	385	1.06764	0.999897	1	1
GOTERM_CC_DIRECT	GO:0016021~integral component of membrane	16	5.57491	0.653741	R1ECN3, R1CFX0, R1EMS4, R1FNS5, R1G2P1, R1D5S6, R1FHL7, R1DHI7, R1DEG8, R1BJM5, R1EKK8, R1DV19, R1DQL9, R1CXA2, R1DFT7	91	105	595	0.996337	1	1	1
UP_KW_DOMAIN	KW-0812~Transmembrane	13	4.52962	0.81619	R1ECN3, R1CFX0, R1EMS4, R1FNS5, R1G2P1, R1FHL7, R1DHI7, R1DEG8, R1BJM5, R1EKK8, R1DQL9, R1CXA2, R1DFT7	68	98	459	0.895408	1	1	1
UP_SEQ_FEATURE	TRANSMEM:Helical	12	4.18118	0.991909	R1BJM5, R1ECN3, R1EKK8, R1CFX0, R1FNS5, R1DQL9, R1CXA2, R1FHL7, R1D5S6, R1DHI7, R1DEG8	234	96	1175	0.627671	1	1	1
Annotation Cluster 31	Enrichment Score: 0.1781903732582101
Category	Term	Count	%	PValue	Genes	List Total	Pop Hits	Pop Total	Fold Enrichment	Bonferroni	Benjamini	FDR
UP_KW_LIGAND	KW-0004~4Fe-4S	3	1.0453	0.414189	R1DPH4, R1F8P8, R1E092	93	5	338	2.18065	0.999998	1	1
GOTERM_MF_DIRECT	GO:0051539~4 iron, 4 sulfur cluster binding	3	1.0453	0.617434	R1DPH4, R1F8P8, R1E092	197	10	993	1.51218	1	1	1
UP_KW_LIGAND	KW-0411~Iron-sulfur	4	1.39373	0.78379	R1DPH4, R1F8P8, R1G2P1, R1E092	93	14	338	1.0384	1	1	1
UP_KW_LIGAND	KW-0408~Iron	6	2.09059	0.966605	R1DPH4, R1F8P8, R1DFT7, R1G2P1, R1E092, R1DK85	93	32	338	0.681452	1	1	1
Annotation Cluster 32	Enrichment Score: 0.11697106496985447
Category	Term	Count	%	PValue	Genes	List Total	Pop Hits	Pop Total	Fold Enrichment	Bonferroni	Benjamini	FDR
INTERPRO	IPR000504:RNA recognition motif domain	5	1.74216	0.658485	R1BWM0, R1FPR2, R1F972, R1D7Y9	256	23	1349	1.14555	1	1	1
UP_SEQ_FEATURE	DOMAIN:RRM	5	1.74216	0.698895	R1BWM0, R1FPR2, R1F972, R1D7Y9	234	23	1175	1.0916	1	1	1
INTERPRO	IPR012677:Nucleotide-binding, alpha-beta plait	5	1.74216	0.754344	R1BWM0, R1FPR2, R1F972, R1D7Y9	256	26	1349	1.01337	1	1	1
GOTERM_MF_DIRECT	GO:0003723~RNA binding	9	3.13589	0.980819	R1DNF7, R1D4Y3, R1DPH4, R1FPR2, R1F972, R1D7Y9, R1EHF2	197	70	993	0.648078	1	1	1
Annotation Cluster 33	Enrichment Score: 0.11447196171406604
Category	Term	Count	%	PValue	Genes	List Total	Pop Hits	Pop Total	Fold Enrichment	Bonferroni	Benjamini	FDR
KEGG_PATHWAY	ehx00052:Galactose metabolism	3	1.0453	0.734328	R1F553, R1DHI7, R1DEG8	130	11	588	1.23357	1	1	0.923077
KEGG_PATHWAY	ehx00520:Amino sugar and nucleotide sugar metabolism	5	1.74216	0.748576	R1EQA6, R1FZ96, R1F553, R1DHI7, R1DEG8	130	22	588	1.02797	1	1	0.923077
KEGG_PATHWAY	ehx01250:Biosynthesis of nucleotide sugars	4	1.39373	0.825008	R1EQA6, R1F553, R1DHI7, R1DEG8	130	19	588	0.952227	1	1	0.923077
Annotation Cluster 34	Enrichment Score: 0.10918059433776345
Category	Term	Count	%	PValue	Genes	List Total	Pop Hits	Pop Total	Fold Enrichment	Bonferroni	Benjamini	FDR
SMART	SM00382:AAA	5	1.74216	0.762373	R1F0R9, R1ENU4, R1EEI4, R1B302, R1DUR0	82	27	443	1.00045	1	1	1
INTERPRO	IPR003593:AAA+ ATPase domain	5	1.74216	0.781294	R1F0R9, R1ENU4, R1EEI4, R1B302, R1DUR0	256	27	1349	0.975839	1	1	1
INTERPRO	IPR003959:ATPase, AAA-type, core	4	1.39373	0.789725	R1F0R9, R1ENU4, R1EEI4, R1B302	256	21	1349	1.00372	1	1	1
Annotation Cluster 35	Enrichment Score: 0.06287867401617943
Category	Term	Count	%	PValue	Genes	List Total	Pop Hits	Pop Total	Fold Enrichment	Bonferroni	Benjamini	FDR
INTERPRO	IPR006195:Aminoacyl-tRNA synthetase, class II	3	1.0453	0.807534	R1CC51, R1CGZ1	256	15	1349	1.05391	1	1	1
UP_SEQ_FEATURE	DOMAIN:AA_TRNA_LIGASE_II	3	1.0453	0.830693	R1CC51, R1CGZ1	234	15	1175	1.00427	1	1	1
KEGG_PATHWAY	ehx00970:Aminoacyl-tRNA biosynthesis	4	1.39373	0.965523	R1CC51, R1CGZ1, R1EY50	130	28	588	0.646154	1	1	0.965523
Annotation Cluster 36	Enrichment Score: 1.6265626937210522E-6
Category	Term	Count	%	PValue	Genes	List Total	Pop Hits	Pop Total	Fold Enrichment	Bonferroni	Benjamini	FDR
UP_KW_MOLECULAR_FUNCTION	KW-0687~Ribonucleoprotein	5	1.74216	0.999987	R1E2R6, R1D4Y3, R1EHF2, R1D864, R1D1T8	103	81	528	0.316433	1	1	1
UP_KW_MOLECULAR_FUNCTION	KW-0689~Ribosomal protein	4	1.39373	0.999994	R1E2R6, R1D4Y3, R1D864, R1D1T8	103	75	528	0.273398	1	1	1
GOTERM_CC_DIRECT	GO:0005840~ribosome	3	1.0453	0.999998	R1E2R6, R1D864, R1D1T8	91	91	595	0.215554	1	1	1
KEGG_PATHWAY	ehx03010:Ribosome	6	2.09059	0.999998	R1E2R6, R1DNF7, R1D4Y3, R1D864, R1D1T8	130	88	588	0.308392	1	1	0.999998
GOTERM_BP_DIRECT	GO:0006412~translation	5	1.74216	1	R1E2R6, R1DNF7, R1D4Y3, R1D1T8	137	113	710	0.229313	1	1	1
GOTERM_MF_DIRECT	GO:0003735~structural constituent of ribosome	5	1.74216	1	R1E2R6, R1DNF7, R1D4Y3, R1D1T8	197	116	993	0.217268	1	1	1
DOWN-regulated proteins
Annotation Cluster 1	Enrichment Score: 7.035093772847161
Category	Term	Count	%	PValue	Genes	List Total	Pop Hits	Pop Total	Fold Enrichment	Bonferroni	Benjamini	FDR
UP_KW_CELLULAR_COMPONENT	KW-0934~Plastid	45	16.9173	3.80051e-13	R1DAV6, R1BTM8, R1EFU9, R1EGM0, Q4G359, Q4G356, R1C0U8, R1F987, R1EKG3, Q4G3C8, Q4G3E8, Q4G3A4, Q4G3A3, Q4G354, Q4G398, Q4G355, Q4G399, Q4G352, Q4G353, Q4G397, Q4G349, Q4G348, Q4G3C2, Q4G3A0, R1CGG7, Q4G380, Q4G3D9, Q4G3D7, R1FSK3, R1CTY2, Q4G343, Q4G344, Q4G363, Q4G341, Q4G364, Q4G342, Q4G362, R1DCN2, Q4G360	69	104	385	2.4143	4.94038e-12	4.94066e-12	4.56061e-12
GOTERM_MF_DIRECT	GO:0019843~rRNA binding	23	8.64662	1.27724e-12	Q4G349, Q4G359, Q4G348, Q4G356, R1F730, Q4G3D9, Q4G3E8, Q4G3A4, R1DUS7, R1E1H2, R1FXR7, Q4G343, Q4G354, Q4G344, Q4G355, Q4G363, Q4G352, Q4G364, Q4G353, Q4G362, Q4G360	167	29	993	4.71588	1.3666e-10	1.36664e-10	1.36664e-10
UP_KW_MOLECULAR_FUNCTION	KW-0699~rRNA-binding	22	8.27068	3.0573e-12	Q4G349, Q4G359, Q4G348, Q4G356, R1F730, Q4G3D9, Q4G3E8, Q4G3A4, R1DUS7, R1E1H2, R1FXR7, Q4G343, Q4G354, Q4G344, Q4G355, Q4G363, Q4G352, Q4G364, Q4G353, Q4G360	101	26	528	4.42346	7.64333e-11	7.64324e-11	7.64324e-11
UP_KW_CELLULAR_COMPONENT	KW-0150~Chloroplast	28	10.5263	1.98139e-10	Q4G359, Q4G356, Q4G3C8, Q4G3E8, Q4G3A4, Q4G3A3, Q4G354, Q4G398, Q4G355, Q4G399, Q4G352, Q4G353, Q4G397, Q4G349, Q4G348, Q4G3C2, Q4G3A0, Q4G380, Q4G3D9, Q4G3D7, Q4G343, Q4G344, Q4G363, Q4G341, Q4G364, Q4G342, Q4G362, Q4G360	69	50	385	3.12464	2.57581e-09	1.28791e-09	1.18884e-09
GOTERM_CC_DIRECT	GO:0009507~chloroplast	40	15.0376	4.63491e-09	R1DAV6, R1BTM8, R1EFU9, R1EGM0, Q4G359, Q4G356, R1C0U8, R1F987, Q4G3E8, Q4G3A4, R1D7A7, Q4G3A3, Q4G354, Q4G355, Q4G352, Q4G353, Q4G349, Q4G348, R1CGG7, Q4G380, Q4G3D9, R1FSK3, R1CTY2, Q4G343, Q4G344, Q4G363, Q4G341, Q4G364, Q4G342, R1D0Y2, Q4G362, R1DCN2, Q4G360	113	91	595	2.3145	1.29778e-07	1.17586e-07	9.23891e-08
GOTERM_CC_DIRECT	GO:0009536~plastid	27	10.1504	8.39901e-09	Q4G359, Q4G356, Q4G3C8, Q4G3E8, Q4G3A4, Q4G3A3, Q4G354, Q4G398, Q4G355, Q4G399, Q4G352, Q4G353, Q4G397, Q4G349, Q4G348, Q4G3C2, Q4G3A0, Q4G3D9, Q4G3D7, Q4G343, Q4G344, Q4G363, Q4G341, Q4G364, Q4G342, Q4G362, Q4G360	113	48	595	2.96184	2.35172e-07	1.17586e-07	9.23891e-08
GOTERM_MF_DIRECT	GO:0003735~structural constituent of ribosome	41	15.4135	4.5483e-07	R1EJ84, Q4G359, R1C9S8, Q4G356, R1BPS5, R1BCG6, Q4G3E8, Q4G3A4, R1E1H2, R1FXR7, Q4G3A3, R1DP62, Q4G354, Q4G355, R1EEX3, Q4G352, Q4G353, Q4G349, Q4G348, R1F2T4, R1F730, R1DBB7, Q4G3D9, R1DUS7, R1E604, R1DMT6, Q4G343, Q4G344, Q4G363, Q4G341, Q4G364, R1EDW4, Q4G362, R1DET5, Q4G360	167	116	993	2.10164	4.86656e-05	2.43334e-05	2.43334e-05
GOTERM_BP_DIRECT	GO:0006412~translation	41	15.4135	1.45047e-06	Q4G359, R1C9S8, Q4G356, R1BPS5, R1F821, R1BCG6, Q4G3E8, Q4G3A4, R1E1H2, R1FXR7, Q4G3A3, R1DP62, Q4G354, Q4G355, R1EEX3, Q4G352, Q4G353, Q4G349, Q4G348, R1F2T4, R1F730, R1DBB7, Q4G3D9, R1DUS7, R1E604, R1DMT6, Q4G343, Q4G344, Q4G363, Q4G341, Q4G364, R1EDW4, Q4G362, R1DET5, Q4G360	131	113	710	1.96649	8.41236e-05	8.4127e-05	8.4127e-05
UP_KW_MOLECULAR_FUNCTION	KW-0689~Ribosomal protein	31	11.6541	3.08281e-06	R1EJ84, Q4G359, Q4G356, R1BPS5, R1BCG6, Q4G3E8, Q4G3A4, Q4G3A3, R1DP62, Q4G354, Q4G355, Q4G352, Q4G353, Q4G349, Q4G348, R1F2T4, R1DBB7, Q4G3D9, R1DUS7, R1DMT6, Q4G343, Q4G344, Q4G363, Q4G341, Q4G364, R1EDW4, Q4G362, Q4G360	101	75	528	2.16079	7.70673e-05	3.85351e-05	3.85351e-05
UP_KW_MOLECULAR_FUNCTION	KW-0687~Ribonucleoprotein	31	11.6541	2.12594e-05	R1EJ84, Q4G359, Q4G356, R1BPS5, R1BCG6, Q4G3E8, Q4G3A4, Q4G3A3, R1DP62, Q4G354, Q4G355, Q4G352, Q4G353, Q4G349, Q4G348, R1F2T4, R1DBB7, Q4G3D9, R1DUS7, R1DMT6, Q4G343, Q4G344, Q4G363, Q4G341, Q4G364, R1EDW4, Q4G362, Q4G360	101	81	528	2.00073	0.000531349	0.000177161	0.000177161
UP_KW_MOLECULAR_FUNCTION	KW-0694~RNA-binding	22	8.27068	5.92302e-05	Q4G349, Q4G359, Q4G348, Q4G356, R1F730, Q4G3D9, Q4G3E8, Q4G3A4, R1DUS7, R1E1H2, R1FXR7, Q4G343, Q4G354, Q4G344, Q4G355, Q4G363, Q4G352, Q4G364, Q4G353, Q4G360	101	50	528	2.3002	0.0014797	0.000370189	0.000370189
GOTERM_CC_DIRECT	GO:0005840~ribosome	27	10.1504	0.00922154	Q4G349, Q4G359, Q4G348, R1C9S8, R1F2T4, R1DBB7, R1BPS5, R1BCG6, Q4G3D9, Q4G3E8, R1DUS7, R1E604, R1DMT6, R1FXR7, R1DP62, Q4G354, Q4G355, Q4G363, Q4G341, Q4G364, Q4G353, R1DET5	113	91	595	1.56229	0.228486	0.0516406	0.0405748
KEGG_PATHWAY	ehx03010:Ribosome	19	7.14286	0.129387	R1EJ84, R1C9S8, R1EH59, R1DBB7, R1F730, R1BPS5, R1BCG6, R1E604, R1DUS7, R1E1H2, R1FXR7, R1DP62, R1EEX3, R1EDW4, R1DET5	94	88	588	1.35058	0.998874	1	1
Annotation Cluster 2	Enrichment Score: 3.479613737970656
Category	Term	Count	%	PValue	Genes	List Total	Pop Hits	Pop Total	Fold Enrichment	Bonferroni	Benjamini	FDR
KEGG_PATHWAY	ehx00860:Porphyrin metabolism	13	4.88722	1.36408e-07	R1D641, R1DH70, R1EIG9, R1D7A7, R1E5Y1, R1G0H9, R1C779, R1BIU3, R1DLX4, R1F8J6, R1BIJ4	94	16	588	5.08245	6.68395e-06	6.68397e-06	6.68397e-06
GOTERM_BP_DIRECT	GO:0006782~protoporphyrinogen IX biosynthetic process	6	2.25564	0.000987351	R1D641, R1DH70, R1EIG9, R1E5Y1, R1G0H9, R1BIJ4	131	6	710	5.41985	0.0556842	0.0286332	0.0286332
UP_KW_BIOLOGICAL_PROCESS	KW-0627~Porphyrin biosynthesis	5	1.8797	0.0061845	R1D641, R1DH70, R1EIG9, R1E5Y1, R1BIJ4	62	5	306	4.93548	0.138335	0.049476	0.045353
KEGG_PATHWAY	ehx01240:Biosynthesis of cofactors	13	4.88722	0.0144854	R1D641, R1DH70, R1DZ98, R1EIG9, R1E5Y1, R1G0H9, R1DPF5, R1C6C5, R1BXE3, R1DLX4, R1E5W6, R1BIJ4	94	40	588	2.03298	0.510796	0.177446	0.177446
Annotation Cluster 3	Enrichment Score: 3.1093873988471685
Category	Term	Count	%	PValue	Genes	List Total	Pop Hits	Pop Total	Fold Enrichment	Bonferroni	Benjamini	FDR
GOTERM_CC_DIRECT	GO:0009507~chloroplast	40	15.0376	4.63491e-09	R1DAV6, R1BTM8, R1EFU9, R1EGM0, Q4G359, Q4G356, R1C0U8, R1F987, Q4G3E8, Q4G3A4, R1D7A7, Q4G3A3, Q4G354, Q4G355, Q4G352, Q4G353, Q4G349, Q4G348, R1CGG7, Q4G380, Q4G3D9, R1FSK3, R1CTY2, Q4G343, Q4G344, Q4G363, Q4G341, Q4G364, Q4G342, R1D0Y2, Q4G362, R1DCN2, Q4G360	113	91	595	2.3145	1.29778e-07	1.17586e-07	9.23891e-08
UP_KW_BIOLOGICAL_PROCESS	KW-0602~Photosynthesis	24	9.02256	0.000913283	R1DAV6, R1BTM8, R1EFU9, R1EGM0, Q4G3C2, R1C779, R1CGG7, R1D369, R1C0U8, R1F987, Q4G380, Q4G3D7, R1FSK3, R1CTY2, R1F8J6, R1DCN2	62	66	306	1.79472	0.0216901	0.0219188	0.0200922
GOTERM_CC_DIRECT	GO:0016020~membrane	21	7.89474	0.00211717	R1DAV6, R1BTM8, R1EFU9, R1EGM0, R1BZN1, R1CGG7, R1FXV3, R1C0U8, R1F987, R1EKG3, R1FSK3, R1CTY2, Q4G398, R1DCN2, R1BCR3	113	58	595	1.90647	0.0576172	0.0197603	0.0155259
INTERPRO	IPR023329:Chlorophyll a/b binding protein domain	17	6.39098	0.00644989	R1C0U8, R1F987, R1DAV6, R1BTM8, R1EFU9, R1EGM0, R1FSK3, R1CTY2, R1D913, R1CGG7, R1DCN2	218	53	1349	1.98485	0.938908	1	1
INTERPRO	IPR001344:Chlorophyll A-B binding protein, plant	16	6.01504	0.00883561	R1C0U8, R1F987, R1DAV6, R1BTM8, R1EFU9, R1EGM0, R1FSK3, R1CTY2, R1CGG7, R1DCN2	218	50	1349	1.98018	0.978376	1	1
INTERPRO	IPR022796:Chlorophyll A-B binding protein	16	6.01504	0.0129905	R1C0U8, R1F987, R1DAV6, R1BTM8, R1EFU9, R1EGM0, R1FSK3, R1CTY2, R1CGG7, R1DCN2	218	52	1349	1.90402	0.996478	1	1
GOTERM_BP_DIRECT	GO:0009765~photosynthesis, light harvesting	16	6.01504	0.0258506	R1C0U8, R1F987, R1DAV6, R1BTM8, R1EFU9, R1EGM0, R1FSK3, R1CTY2, R1CGG7, R1DCN2	131	50	710	1.73435	0.781081	0.249889	0.249889
Annotation Cluster 4	Enrichment Score: 1.8997283209598916
Category	Term	Count	%	PValue	Genes	List Total	Pop Hits	Pop Total	Fold Enrichment	Bonferroni	Benjamini	FDR
GOTERM_BP_DIRECT	GO:0015979~photosynthesis	8	3.00752	0.00208734	Q4G3D7, R1BY69, Q4G3C2, R1C779, R1F8J6	131	12	710	3.61323	0.114137	0.0403553	0.0403553
GOTERM_BP_DIRECT	GO:0042549~photosystem II stabilization	5	1.8797	0.00463718	R1BY69, R1D369	131	5	710	5.41985	0.236301	0.0672391	0.0672391
GOTERM_CC_DIRECT	GO:0009654~photosystem II oxygen evolving complex	5	1.8797	0.00512873	R1BY69, R1D369	113	5	595	5.26549	0.13409	0.0359011	0.028208
INTERPRO	IPR010527:Photosystem II PsbU, oxygen evolving complex	3	1.12782	0.069099	R1BY69	218	3	1349	6.18807	1	1	1
GOTERM_CC_DIRECT	GO:0019898~extrinsic component of membrane	3	1.12782	0.092476	R1BY69	113	3	595	5.26549	0.933926	0.258933	0.203447
Annotation Cluster 5	Enrichment Score: 1.1894042939881826
Category	Term	Count	%	PValue	Genes	List Total	Pop Hits	Pop Total	Fold Enrichment	Bonferroni	Benjamini	FDR
UP_KW_BIOLOGICAL_PROCESS	KW-0375~Hydrogen ion transport	8	3.00752	0.00573817	Q4G3C8, Q4G398, Q4G3A0, Q4G399, R1DKU4, Q4G397, R1CAN4	62	13	306	3.03722	0.129	0.049476	0.045353
GOTERM_MF_DIRECT	GO:0046933~proton-transporting ATP synthase activity, rotational mechanism	7	2.63158	0.00766429	Q4G3C8, R1D3D2, Q4G398, Q4G3A0, Q4G399, R1DKU4, Q4G397	167	12	993	3.46856	0.560992	0.27336	0.27336
UP_KW_CELLULAR_COMPONENT	KW-0793~Thylakoid	9	3.38346	0.0093741	Q4G380, Q4G3C8, Q4G3D7, Q4G3C2, Q4G398, Q4G3A0, Q4G399, Q4G397, R1F9L9	69	19	385	2.64302	0.115239	0.0406211	0.0374964
UP_KW_BIOLOGICAL_PROCESS	KW-0406~Ion transport	10	3.7594	0.0159334	Q4G3C8, A0A0D3KF69, Q4G398, Q4G3A0, R1EJR7, Q4G399, R1DKU4, Q4G397, R1CAN4	62	22	306	2.2434	0.319877	0.0850202	0.0779352
UP_KW_BIOLOGICAL_PROCESS	KW-0066~ATP synthesis	6	2.25564	0.0177125	Q4G3C8, Q4G398, Q4G3A0, Q4G399, R1DKU4, Q4G397	62	9	306	3.29032	0.348782	0.0850202	0.0779352
GOTERM_CC_DIRECT	GO:0009535~chloroplast thylakoid membrane	8	3.00752	0.0179734	Q4G380, Q4G3C8, Q4G3D7, Q4G3C2, Q4G398, Q4G3A0, Q4G399, Q4G397	113	16	595	2.63274	0.398202	0.0718938	0.0564879
UP_KW_CELLULAR_COMPONENT	KW-0139~CF(1)	5	1.8797	0.0205557	Q4G3C8, R1D3D2, Q4G398, R1DKU4, Q4G397	69	7	385	3.98551	0.236627	0.066806	0.061667
GOTERM_CC_DIRECT	GO:0045261~proton-transporting ATP synthase complex, catalytic core F(1)	5	1.8797	0.0449659	Q4G3C8, R1D3D2, Q4G398, R1DKU4, Q4G397	113	8	595	3.29093	0.724241	0.157381	0.123656
INTERPRO	IPR004100:ATPase, alpha/beta subunit, N-terminal	3	1.12782	0.2491	Q4G3C8, R1D3D2, Q4G397	218	6	1349	3.09404	1	1	1
INTERPRO	IPR020003:ATPase, alpha/beta subunit, nucleotide-binding domain, active site	3	1.12782	0.2491	Q4G3C8, R1D3D2, Q4G397	218	6	1349	3.09404	1	1	1
INTERPRO	IPR000194:ATPase, F1/V1/A1 complex, alpha/beta subunit, nucleotide-binding domain	3	1.12782	0.2491	Q4G3C8, R1D3D2, Q4G397	218	6	1349	3.09404	1	1	1
UP_KW_BIOLOGICAL_PROCESS	KW-0813~Transport	15	5.6391	0.836397	R1D3D2, A0A0D3KF69, Q4G3A0, R1EJR7, R1FXV3, Q4G380, Q4G3C8, R1EPN6, Q4G3D7, Q4G398, Q4G399, R1DKU4, Q4G397, R1CAN4	62	83	306	0.891955	1	1	0.956522
UP_KW_DOMAIN	KW-0175~Coiled coil	9	3.38346	0.919251	R1F6F9, R1EXC7, R1FM89, Q4G3A0, Q4G399, R1DKU4, R1CAN4, R1FXV3	91	58	459	0.782683	1	1	1
UP_KW_CELLULAR_COMPONENT	KW-0472~Membrane	20	7.5188	0.970868	R1D3D2, R1BY69, R1D2H4, R1FKP4, Q4G3C2, Q4G3A0, R1FXV3, R1D005, Q4G380, Q4G3C8, Q4G3D7, R1D594, Q4G398, R1CKY8, Q4G399, R1DKU4, R1EZ18, Q4G397	69	143	385	0.780379	1	1	1
Annotation Cluster 6	Enrichment Score: 0.896172203052517
Category	Term	Count	%	PValue	Genes	List Total	Pop Hits	Pop Total	Fold Enrichment	Bonferroni	Benjamini	FDR
SMART	SM00414:H2A	4	1.50376	0.00595605	R1F8A1, R1FF37, R1DP38	54	4	443	8.2037	0.244799	0.279934	0.279934
UP_SEQ_FEATURE	DOMAIN:Histone_H2A_C	4	1.50376	0.01121	R1F8A1, R1FF37, R1DP38	174	4	1175	6.75287	0.798268	1	1
INTERPRO	IPR002119:Histone H2A	4	1.50376	0.0144944	R1F8A1, R1FF37, R1DP38	218	4	1349	6.18807	0.998177	1	1
UP_SEQ_FEATURE	DOMAIN:Histone	7	2.63158	0.0374419	R1F8A1, R1FF37, R1FGM1, R1CD70, R1DP38	174	18	1175	2.62612	0.995568	1	1
INTERPRO	IPR007125:Histone core	7	2.63158	0.0551226	R1F8A1, R1FF37, R1FGM1, R1CD70, R1DP38	218	18	1349	2.40647	1	1	1
INTERPRO	IPR009072:Histone-fold	7	2.63158	0.175639	R1F8A1, R1FF37, R1FGM1, R1CD70, R1DP38	218	24	1349	1.80485	1	1	1
GOTERM_MF_DIRECT	GO:0046982~protein heterodimerization activity	7	2.63158	0.199176	R1F8A1, R1FF37, R1FGM1, R1CD70, R1DP38	167	24	993	1.73428	1	1	1
GOTERM_MF_DIRECT	GO:0003677~DNA binding	9	3.38346	0.242012	R1F8A1, R1DZR0, R1FF37, R1FGM1, R1CD70, R1DUH6, R1DP38	167	36	993	1.48653	1	1	1
GOTERM_CC_DIRECT	GO:0000786~nucleosome	7	2.63158	0.287717	R1F8A1, R1FF37, R1FGM1, R1CD70, R1DP38	113	24	595	1.53577	0.999925	0.597267	0.469281
UP_KW_MOLECULAR_FUNCTION	KW-0238~DNA-binding	6	2.25564	0.604112	R1F8A1, R1DZR0, R1FF37, R1DUH6, R1DP38	101	27	528	1.16172	1	1	1
UP_KW_CELLULAR_COMPONENT	KW-0158~Chromosome	4	1.50376	0.78085	R1F8A1, R1FF37, R1DP38	69	22	385	1.01449	1	1	1
GOTERM_CC_DIRECT	GO:0005634~nucleus	8	3.00752	0.975653	R1F8A1, R1DZR0, R1FF37, R1CD70, R1DUH6, R1DP38	113	64	595	0.658186	1	1	0.975653
UP_KW_CELLULAR_COMPONENT	KW-0539~Nucleus	7	2.63158	0.999234	R1F8A1, R1DZR0, R1FF37, R1EI59, R1DUH6, R1DP38	69	82	385	0.476317	1	1	1
Annotation Cluster 7	Enrichment Score: 0.6743613294396887
Category	Term	Count	%	PValue	Genes	List Total	Pop Hits	Pop Total	Fold Enrichment	Bonferroni	Benjamini	FDR
SMART	SM01192:SM01192	3	1.12782	0.0719839	R1D5G4, R1ELY8	54	4	443	6.15278	0.970139	1	1
SMART	SM01193:SM01193	3	1.12782	0.0719839	R1D5G4, R1ELY8	54	4	443	6.15278	0.970139	1	1
PIR_SUPERFAMILY	PIRSF001400:enolase	3	1.12782	0.0749317	R1D5G4, R1ELY8	28	3	159	5.67857	0.833276	1	1
GOTERM_MF_DIRECT	GO:0000287~magnesium ion binding	7	2.63158	0.0814235	R1EEU6, R1D5G4, R1C9C8, R1G1H4, R1ELY8	167	19	993	2.19067	0.999887	1	1
UP_SEQ_FEATURE	DOMAIN:Enolase_C	3	1.12782	0.105637	R1D5G4, R1ELY8	174	4	1175	5.06466	1	1	1
UP_SEQ_FEATURE	DOMAIN:Enolase_N	3	1.12782	0.105637	R1D5G4, R1ELY8	174	4	1175	5.06466	1	1	1
INTERPRO	IPR020809:Enolase, conserved site	3	1.12782	0.123704	R1D5G4, R1ELY8	218	4	1349	4.64106	1	1	1
INTERPRO	IPR000941:Enolase	3	1.12782	0.123704	R1D5G4, R1ELY8	218	4	1349	4.64106	1	1	1
INTERPRO	IPR020810:Enolase, C-terminal	3	1.12782	0.123704	R1D5G4, R1ELY8	218	4	1349	4.64106	1	1	1
INTERPRO	IPR020811:Enolase, N-terminal	3	1.12782	0.123704	R1D5G4, R1ELY8	218	4	1349	4.64106	1	1	1
GOTERM_MF_DIRECT	GO:0004634~phosphopyruvate hydratase activity	3	1.12782	0.132294	R1D5G4, R1ELY8	167	4	993	4.45958	1	1	1
GOTERM_CC_DIRECT	GO:0000015~phosphopyruvate hydratase complex	3	1.12782	0.162456	R1D5G4, R1ELY8	113	4	595	3.94912	0.993014	0.413525	0.324913
UP_KW_LIGAND	KW-0460~Magnesium	9	3.38346	0.191956	R1EEU6, R1D5G4, R1DMT8, R1C9C8, R1G1H4, R1ELY8, R1CWE3	47	42	338	1.54103	0.98862	1	1
UP_KW_BIOLOGICAL_PROCESS	KW-0324~Glycolysis	6	2.25564	0.321115	R1EEU6, R1D5G4, R1G1H4, R1ELY8	62	19	306	1.55857	0.999908	1	0.956522
UP_SEQ_FEATURE	ACT_SITE:Proton donor	3	1.12782	0.497967	R1D5G4, R1ELY8	174	11	1175	1.84169	1	1	1
UP_SEQ_FEATURE	ACT_SITE:Proton acceptor	5	1.8797	0.547412	R1D5G4, R1ELY8, R1D5S9, R1E5W6	174	26	1175	1.29863	1	1	1
KEGG_PATHWAY	ehx00010:Glycolysis / Gluconeogenesis	7	2.63158	0.575048	R1D5G4, R1G1H4, R1ELY8, R1F431, R1F420, R1E5W6	94	38	588	1.1523	1	1	1
UP_SEQ_FEATURE	REGION:Substrate binding	3	1.12782	0.592106	R1D5G4, R1ELY8	174	13	1175	1.55836	1	1	1
UP_KW_MOLECULAR_FUNCTION	KW-0456~Lyase	6	2.25564	0.828266	R1D5G4, R1ELY8, R1EIG9, R1E5Y1, R1G0H9	101	35	528	0.896181	1	1	1
KEGG_PATHWAY	ehx03018:RNA degradation	3	1.12782	0.90312	R1D5G4, R1ELY8	94	23	588	0.815911	1	1	1
GOTERM_BP_DIRECT	GO:0006096~glycolytic process	3	1.12782	0.907176	R1D5G4, R1ELY8	131	20	710	0.812977	1	1	1
Annotation Cluster 8	Enrichment Score: 0.6572119372524848
Category	Term	Count	%	PValue	Genes	List Total	Pop Hits	Pop Total	Fold Enrichment	Bonferroni	Benjamini	FDR
UP_SEQ_FEATURE	DOMAIN:Pyr_redox_dim	3	1.12782	0.159396	R1D5S9, R1DM96, R1E5W6	174	5	1175	4.05172	1	1	1
INTERPRO	IPR004099:Pyridine nucleotide-disulphide oxidoreductase, dimerisation	3	1.12782	0.184872	R1D5S9, R1DM96, R1E5W6	218	5	1349	3.71284	1	1	1
INTERPRO	IPR016156:FAD/NAD-linked reductase, dimerisation	3	1.12782	0.184872	R1D5S9, R1DM96, R1E5W6	218	5	1349	3.71284	1	1	1
UP_SEQ_FEATURE	DOMAIN:Pyr_redox_2	3	1.12782	0.216773	R1D5S9, R1DM96, R1E5W6	174	6	1175	3.37644	1	1	1
GOTERM_BP_DIRECT	GO:0045454~cell redox homeostasis	3	1.12782	0.22814	R1D5S9, R1DM96, R1E5W6	131	5	710	3.25191	1	1	1
INTERPRO	IPR023753:Pyridine nucleotide-disulphide oxidoreductase, FAD/NAD(P)-binding domain	3	1.12782	0.2491	R1D5S9, R1DM96, R1E5W6	218	6	1349	3.09404	1	1	1
GOTERM_MF_DIRECT	GO:0050660~flavin adenine dinucleotide binding	4	1.50376	0.37387	R1FBM9, R1D5S9, R1DM96, R1E5W6	167	13	993	1.82957	1	1	1
Annotation Cluster 9	Enrichment Score: 0.6143682394644135
Category	Term	Count	%	PValue	Genes	List Total	Pop Hits	Pop Total	Fold Enrichment	Bonferroni	Benjamini	FDR
GOTERM_MF_DIRECT	GO:0000287~magnesium ion binding	7	2.63158	0.0814235	R1EEU6, R1D5G4, R1C9C8, R1G1H4, R1ELY8	167	19	993	2.19067	0.999887	1	1
UP_SEQ_FEATURE	DOMAIN:PK	3	1.12782	0.159396	R1EEU6, R1G1H4	174	5	1175	4.05172	1	1	1
INTERPRO	IPR011037:Pyruvate kinase-like, insert domain	3	1.12782	0.184872	R1EEU6, R1G1H4	218	5	1349	3.71284	1	1	1
INTERPRO	IPR015793:Pyruvate kinase, barrel	3	1.12782	0.184872	R1EEU6, R1G1H4	218	5	1349	3.71284	1	1	1
INTERPRO	IPR015806:Pyruvate kinase, beta-barrel insert domain	3	1.12782	0.184872	R1EEU6, R1G1H4	218	5	1349	3.71284	1	1	1
INTERPRO	IPR001697:Pyruvate kinase	3	1.12782	0.184872	R1EEU6, R1G1H4	218	5	1349	3.71284	1	1	1
GOTERM_MF_DIRECT	GO:0004743~pyruvate kinase activity	3	1.12782	0.196893	R1EEU6, R1G1H4	167	5	993	3.56766	1	1	1
GOTERM_MF_DIRECT	GO:0030955~potassium ion binding	3	1.12782	0.196893	R1EEU6, R1G1H4	167	5	993	3.56766	1	1	1
INTERPRO	IPR015813:Pyruvate/Phosphoenolpyruvate kinase-like domain	3	1.12782	0.2491	R1EEU6, R1G1H4	218	6	1349	3.09404	1	1	1
UP_KW_BIOLOGICAL_PROCESS	KW-0324~Glycolysis	6	2.25564	0.321115	R1EEU6, R1D5G4, R1G1H4, R1ELY8	62	19	306	1.55857	0.999908	1	0.956522
UP_KW_LIGAND	KW-0670~Pyruvate	4	1.50376	0.334243	R1EEU6, R1G1H4, R1D0C2	47	15	338	1.91773	0.999805	1	1
GOTERM_MF_DIRECT	GO:0016301~kinase activity	3	1.12782	0.667067	R1EEU6, R1G1H4	167	13	993	1.37218	1	1	1
UP_KW_MOLECULAR_FUNCTION	KW-0418~Kinase	4	1.50376	0.983511	R1EEU6, R1G1H4, R1C6C5	101	37	528	0.565159	1	1	1
Annotation Cluster 10	Enrichment Score: 0.5469688644003416
Category	Term	Count	%	PValue	Genes	List Total	Pop Hits	Pop Total	Fold Enrichment	Bonferroni	Benjamini	FDR
UP_KW_CELLULAR_COMPONENT	KW-0793~Thylakoid	9	3.38346	0.0093741	Q4G380, Q4G3C8, Q4G3D7, Q4G3C2, Q4G398, Q4G3A0, Q4G399, Q4G397, R1F9L9	69	19	385	2.64302	0.115239	0.0406211	0.0374964
GOTERM_CC_DIRECT	GO:0009535~chloroplast thylakoid membrane	8	3.00752	0.0179734	Q4G380, Q4G3C8, Q4G3D7, Q4G3C2, Q4G398, Q4G3A0, Q4G399, Q4G397	113	16	595	2.63274	0.398202	0.0718938	0.0564879
UP_SEQ_FEATURE	TRANSMEM:Helical	11	4.13534	0.923337	Q4G380, Q4G3D7, R1D594, R1D2H4, R1FKP4, Q4G3C2, Q4G3A0, Q4G399, R1CKY8, R1EZ18, R1D005	174	96	1175	0.773767	1	1	1
UP_KW_CELLULAR_COMPONENT	KW-0472~Membrane	20	7.5188	0.970868	R1D3D2, R1BY69, R1D2H4, R1FKP4, Q4G3C2, Q4G3A0, R1FXV3, R1D005, Q4G380, Q4G3C8, Q4G3D7, R1D594, Q4G398, R1CKY8, Q4G399, R1DKU4, R1EZ18, Q4G397	69	143	385	0.780379	1	1	1
UP_KW_DOMAIN	KW-1133~Transmembrane helix	10	3.7594	0.984952	Q4G380, Q4G3D7, R1D594, R1D2H4, Q4G3C2, Q4G3A0, Q4G399, R1CKY8, R1EZ18, R1D005	91	77	459	0.655059	1	1	1
UP_KW_DOMAIN	KW-0812~Transmembrane	11	4.13534	0.998389	Q4G380, Q4G3D7, R1D594, R1D2H4, R1FKP4, Q4G3C2, Q4G3A0, Q4G399, R1CKY8, R1EZ18, R1D005	91	98	459	0.566158	1	1	1
GOTERM_CC_DIRECT	GO:0016021~integral component of membrane	11	4.13534	0.99867	Q4G380, R1EPN6, R1D594, R1D2H4, R1FKP4, Q4G3C2, Q4G3A0, Q4G399, R1CKY8, R1EZ18, R1D005	113	105	595	0.551622	1	1	0.99867
Annotation Cluster 11	Enrichment Score: 0.44402509990525124
Category	Term	Count	%	PValue	Genes	List Total	Pop Hits	Pop Total	Fold Enrichment	Bonferroni	Benjamini	FDR
UP_KW_LIGAND	KW-0547~Nucleotide-binding	19	7.14286	0.208073	R1EEU6, R1BZN1, R1DAZ7, R1D5S9, R1F431, R1E5W6, R1DY82, R1B771, Q4G3C8, R1D2Z9, R1G1H4, Q4G342, Q4G397, R1F8J6, R1DUH6, R1BCR3	47	111	338	1.23098	0.992546	1	1
UP_KW_LIGAND	KW-0067~ATP-binding	20	7.5188	0.234484	R1EEU6, R1D3D2, R1BZN1, R1DAZ7, R1D0Q9, R1FXV3, R1B771, Q4G3C8, R1DQM3, R1G1H4, Q4G397, R1DLX4, R1F8J6, R1CFU4, R1DUH6, R1EZG2, R1BCR3	47	120	338	1.19858	0.996344	1	1
GOTERM_MF_DIRECT	GO:0005524~ATP binding	25	9.3985	0.954102	R1EEU6, R1D3D2, R1BZN1, R1D0C2, R1DAZ7, R1D0Q9, R1FXV3, R1B771, R1DQM3, Q4G3C8, R1BNW8, R1G1H4, R1DJU8, R1C6C5, Q4G397, R1E1E6, R1DLX4, R1F8J6, R1CFU4, R1DUH6, R1EZG2, R1BCR3	167	186	993	0.799208	1	1	1
Annotation Cluster 12	Enrichment Score: 0.4235452362903394
Category	Term	Count	%	PValue	Genes	List Total	Pop Hits	Pop Total	Fold Enrichment	Bonferroni	Benjamini	FDR
GOTERM_MF_DIRECT	GO:0003755~peptidyl-prolyl cis-trans isomerase activity	9	3.38346	0.171224	R1C5G4, R1FDT9, R1FC20, R1F266, R1DFG8, R1DQG9, R1F9L9	167	33	993	1.62167	1	1	1
UP_SEQ_FEATURE	DOMAIN:PPIase FKBP-type	4	1.50376	0.426356	R1FC20, R1F266	174	16	1175	1.68822	1	1	1
INTERPRO	IPR001179:Peptidyl-prolyl cis-trans isomerase, FKBP-type, domain	4	1.50376	0.488313	R1FC20, R1F266	218	16	1349	1.54702	1	1	1
UP_KW_MOLECULAR_FUNCTION	KW-0697~Rotamase	6	2.25564	0.567263	R1FDT9, R1FC20, R1F266, R1DFG8	101	26	528	1.2064	1	1	1
Annotation Cluster 13	Enrichment Score: 0.39301551325341305
Category	Term	Count	%	PValue	Genes	List Total	Pop Hits	Pop Total	Fold Enrichment	Bonferroni	Benjamini	FDR
SMART	SM00357:CSP	3	1.12782	0.246322	R1CJP1, R1F6X1, R1D0L2	54	8	443	3.07639	0.999998	1	1
UP_SEQ_FEATURE	DOMAIN:CSD	3	1.12782	0.334091	R1CJP1, R1F6X1, R1D0L2	174	8	1175	2.53233	1	1	1
INTERPRO	IPR011129:Cold shock protein	3	1.12782	0.377261	R1CJP1, R1F6X1, R1D0L2	218	8	1349	2.32053	1	1	1
INTERPRO	IPR002059:Cold-shock protein, DNA-binding	3	1.12782	0.377261	R1CJP1, R1F6X1, R1D0L2	218	8	1349	2.32053	1	1	1
INTERPRO	IPR012340:Nucleic acid-binding, OB-fold	6	2.25564	0.409555	R1C2D2, R1CJP1, R1F6X1, Q4G344, Q4G362, R1D0L2	218	26	1349	1.42802	1	1	1
GOTERM_MF_DIRECT	GO:0003676~nucleic acid binding	4	1.50376	0.913994	R1C2D2, R1CJP1, R1F6X1, R1D0L2	167	31	993	0.76724	1	1	1
Annotation Cluster 14	Enrichment Score: 0.3201269067802893
Category	Term	Count	%	PValue	Genes	List Total	Pop Hits	Pop Total	Fold Enrichment	Bonferroni	Benjamini	FDR
UP_SEQ_FEATURE	DOMAIN:Lipoyl-binding	3	1.12782	0.446002	R1D0C2, R1DJU8, R1DWX5	174	10	1175	2.02586	1	1	1
INTERPRO	IPR000089:Biotin/lipoyl attachment	3	1.12782	0.495611	R1D0C2, R1DJU8, R1DWX5	218	10	1349	1.85642	1	1	1
INTERPRO	IPR011053:Single hybrid motif	3	1.12782	0.495611	R1D0C2, R1DJU8, R1DWX5	218	10	1349	1.85642	1	1	1
Annotation Cluster 15	Enrichment Score: 0.30753016872061484
Category	Term	Count	%	PValue	Genes	List Total	Pop Hits	Pop Total	Fold Enrichment	Bonferroni	Benjamini	FDR
INTERPRO	IPR014729:Rossmann-like alpha/beta/alpha sandwich fold	6	2.25564	0.239447	R1DCP0, R1DAZ7, R1D0Q9, R1DLX4, R1EZG2	218	21	1349	1.76802	1	1	1
INTERPRO	IPR001412:Aminoacyl-tRNA synthetase, class I, conserved site	3	1.12782	0.313836	R1D0Q9, R1DLX4, R1EZG2	218	7	1349	2.65203	1	1	1
KEGG_PATHWAY	ehx00970:Aminoacyl-tRNA biosynthesis	4	1.50376	0.848496	R1B771, R1D0Q9, R1DLX4, R1EZG2	94	28	588	0.893617	1	1	1
UP_KW_MOLECULAR_FUNCTION	KW-0436~Ligase	7	2.63158	0.923247	R1B771, R1D0C2, R1D0Q9, R1DLX4, R1F8J6, R1EZG2	101	48	528	0.762376	1	1	1
Annotation Cluster 16	Enrichment Score: 0.26800824680939767
Category	Term	Count	%	PValue	Genes	List Total	Pop Hits	Pop Total	Fold Enrichment	Bonferroni	Benjamini	FDR
UP_KW_LIGAND	KW-0349~Heme	4	1.50376	0.334243	R1BGH2, Q4G380, R1DP77, Q4G3D7	47	15	338	1.91773	0.999805	1	1
GOTERM_MF_DIRECT	GO:0020037~heme binding	4	1.50376	0.516525	R1BGH2, Q4G380, R1DP77, Q4G3D7	167	16	993	1.48653	1	1	1
UP_KW_LIGAND	KW-0408~Iron	5	1.8797	0.66175	R1BGH2, Q4G380, R1DP77, Q4G3D7, R1DNU5	47	32	338	1.12367	1	1	1
UP_KW_LIGAND	KW-0479~Metal-binding	11	4.13534	0.741513	R1EEU6, R1BGH2, Q4G380, R1DP77, Q4G3D7, R1C9C8, R1G1H4, R1DNU5, R1EI59, R1G017	47	83	338	0.953089	1	1	1
Annotation Cluster 17	Enrichment Score: 0.2494968308431852
Category	Term	Count	%	PValue	Genes	List Total	Pop Hits	Pop Total	Fold Enrichment	Bonferroni	Benjamini	FDR
KEGG_PATHWAY	ehx01230:Biosynthesis of amino acids	12	4.51128	0.410141	R1FF78, R1DCP0, R1D5G4, R1DMT8, R1E0G9, R1D022, R1G1H4, R1ELY8, R1DPF5, R1F431, R1FK83	94	63	588	1.19149	1	1	1
KEGG_PATHWAY	ehx00010:Glycolysis / Gluconeogenesis	7	2.63158	0.575048	R1D5G4, R1G1H4, R1ELY8, R1F431, R1F420, R1E5W6	94	38	588	1.1523	1	1	1
KEGG_PATHWAY	ehx01200:Carbon metabolism	12	4.51128	0.756611	R1D5G4, R1DMT8, R1D022, R1G1H4, R1ELY8, R1FPE3, R1DPF5, R1F431, R1E1E6, R1E5W6, R1FK83	94	80	588	0.938298	1	1	1
Annotation Cluster 18	Enrichment Score: 0.21352704150757915
Category	Term	Count	%	PValue	Genes	List Total	Pop Hits	Pop Total	Fold Enrichment	Bonferroni	Benjamini	FDR
GOTERM_MF_DIRECT	GO:0042626~ATPase activity, coupled to transmembrane movement of substances	3	1.12782	0.397165	R1EJR7, R1CAN4	167	8	993	2.22979	1	1	1
KEGG_PATHWAY	ehx00190:Oxidative phosphorylation	6	2.25564	0.675595	R1D3D2, R1C9C8, R1EJR7, R1DKU4, R1CAN4	94	35	588	1.07234	1	1	1
KEGG_PATHWAY	ehx04145:Phagosome	3	1.12782	0.852632	R1EJR7, R1CAN4	94	20	588	0.938298	1	1	1
Annotation Cluster 19	Enrichment Score: 0.09500740476901672
Category	Term	Count	%	PValue	Genes	List Total	Pop Hits	Pop Total	Fold Enrichment	Bonferroni	Benjamini	FDR
INTERPRO	IPR015422:Pyridoxal phosphate-dependent transferase, major region, subdomain 2	3	1.12782	0.785836	R1DH70, R1EQ71, R1DPF5	218	17	1349	1.09201	1	1	1
INTERPRO	IPR015424:Pyridoxal phosphate-dependent transferase	3	1.12782	0.812499	R1DH70, R1EQ71, R1DPF5	218	18	1349	1.03135	1	1	1
INTERPRO	IPR015421:Pyridoxal phosphate-dependent transferase, major region, subdomain 1	3	1.12782	0.812499	R1DH70, R1EQ71, R1DPF5	218	18	1349	1.03135	1	1	1
Annotation Cluster 20	Enrichment Score: 0.07991131496469013
Category	Term	Count	%	PValue	Genes	List Total	Pop Hits	Pop Total	Fold Enrichment	Bonferroni	Benjamini	FDR
UP_SEQ_FEATURE	DOMAIN:AAA	3	1.12782	0.707693	Q4G3C8, R1BZN1, R1BCR3	174	16	1175	1.26616	1	1	1
SMART	SM00382:AAA	3	1.12782	0.858762	Q4G3C8, R1BZN1, R1BCR3	54	27	443	0.911523	1	1	1
INTERPRO	IPR003593:AAA+ ATPase domain	3	1.12782	0.947432	Q4G3C8, R1BZN1, R1BCR3	218	27	1349	0.687564	1	1	1

## Sheet: 28v23 sig
Significant proteins in the elevated- vs moderate- warming treatments (28v23) - FDR corrected q-value (q<0.01)			LFQ intensity
Protein IDs	Protein Name	Log2FC	23_1	23_2	23_3	28_1	28_2	28_3	Significant	q-value
R1C144	Isocitrate lyase	3.44155	27.9981	27.0806	25.802	30.3239	30.5963	30.2852	+	0.00574194
R1D6Y1	Calreticulin	1.85025	30.1279	29.9937	30.0779	31.7213	31.894	32.135	+	0
R1G1X4	Uncharacterized protein	1.80131	28.5096	28.2451	28.3968	30.0436	29.973	30.5388	+	0
R1BIY8	Heat shock protein 90	1.77368	26.794	26.4968	27.2134	28.5863	28.8968	28.3421	+	0.00552381
R1F0T3	Uncharacterized protein	1.36647	30.79	30.3439	30.4528	31.8768	31.8774	31.932	+	0
R1CF35	Uncharacterized protein	1.36296	30.9471	30.7712	31.1849	32.3145	32.3847	32.2928	+	0
R1B618	Peptidylprolyl isomerase, EC 5.2.1.8	1.26568	28.6513	28.0458	28.6003	29.6885	29.5263	29.8798	+	0.00446154
R1EIK7	Glutathione peroxidase	1.2384	28.7367	28.4818	29.1545	30.1021	29.9902	29.9959	+	0.00493617
R1D6F2	Heat shock protein 60	1.23012	32.0243	31.5979	31.6246	32.9554	32.9176	33.0641	+	0
R1F2H1	Thioredoxin domain-containing protein	1.20003	27.5842	26.9968	27.4339	28.7107	28.5926	28.3117	+	0.00647273
R1F5X4	3-isopropylmalate dehydrogenase	1.19715	27.8185	27.7961	28.0792	29.1673	29.0883	29.0296	+	0
R1BIX8	CobW C-terminal domain-containing protein	1.1772	30.2155	29.4783	29.5499	30.9863	30.8908	30.8981	+	0.00607595
R1D6F5	Hypothetical protein	1.1729	28.2089	27.7138	28.4805	29.299	29.3752	29.2477	+	0.00494444
R1BRM2	HATPase_c domain-containing protein	1.16737	32.2486	32.246	32.2231	33.3474	33.3754	33.4969	+	0
R1E2V0	Peptidyl-prolyl cis-trans isomerase, PPIase, EC 5.2.1.8	1.15513	27.8817	27.4795	27.4637	28.7598	28.7715	28.7591	+	0.00590476
R1E3P7	Tubulin alpha chain	1.14485	28.2565	28.0808	28.0411	29.3645	29.3241	29.1243	+	0
R1G1I5	Uncharacterized protein	1.13685	27.0292	27.0346	26.9477	27.9992	28.2047	28.2183	+	0
R1BFX6	Uncharacterized protein	1.1269	28.5251	28.395	28.1172	29.5501	29.4817	29.3862	+	0
R1CAZ6	Heat shock protein 90	1.04523	29.3087	29.1672	29.3247	30.2414	30.3372	30.3577	+	0
R1BPR0	Tubulin beta chain	1.03352	29.6096	29.1646	29.2114	30.3913	30.5486	30.1463	+	0.00635714
R1BFR6	40S ribosomal protein S3a	0.969535	28.1548	28.0739	27.7505	28.9484	29.2247	28.7148	+	0.00468421
R1CLU3	Uncharacterized protein	0.967186	28.6986	28.1059	28.274	29.1878	29.3716	29.4207	+	0.00487671
R1BGG4	Triosephosphate isomerase, EC 5.3.1.1	0.922044	29.1761	28.9574	28.7489	29.8539	29.8686	29.9259	+	0.00748387
R1EUC3	Aminotran_1_2 domain-containing protein	0.919044	29.0057	28.6339	29.0203	29.7957	29.8484	29.773	+	0.00662857
R1E5X1	Fructose-bisphosphate aldolase, EC 4.1.2.13	0.908134	30.1897	29.9303	30.1368	30.9602	31.0162	31.0047	+	0
R1DML5	Uncharacterized protein	0.902906	28.9259	28.6337	28.5244	29.6681	29.6415	29.4832	+	0.00565854
R1DSU3	Adenosylhomocysteinase, EC 3.3.1.1	0.895626	30.7722	30.3952	30.5684	31.3774	31.5578	31.4875	+	0.00773333
R1BDA5	Uncharacterized protein	0.855937	27.4158	27.383	27.3996	28.0345	28.3141	28.4176	+	0.00828571
R1B3G3	Uncharacterized protein	0.843939	26.2018	26.6488	26.7588	27.3987	27.3464	27.3962	+	0.00571429
R1DSP2	Putative ribosomal protein L30	0.84219	27.8542	27.4675	27.9103	28.675	28.5984	28.4852	+	0.00624561
R1EKK8	Uncharacterized protein	0.834319	28.1947	28.3376	28.1752	28.8709	29.1212	29.2184	+	0.0070303
R1EIW7	Putative mitochondrial aldehyde dehydrogenase	0.823081	30.0637	30.2417	30.214	31.0156	30.9997	30.9733	+	0
R1CNI7	Triosephosphate isomerase, EC 5.3.1.1	0.817564	29.8095	29.4127	29.3801	30.2208	30.3545	30.4797	+	0.00508571
R1DD63	Uncharacterized protein	0.763284	32.913	32.4692	32.5957	33.3648	33.3869	33.5162	+	0.0060339
R1D461	Uncharacterized protein	0.736261	28.7396	28.7726	28.9373	29.5012	29.5846	29.5725	+	0
Q4G366	Chaperone protein dnaK (HSP70) (Heat shock 70 kDa protein) (Heat shock protein 70)	0.719943	31.0576	31.2266	31.3246	31.9292	31.9562	31.8833	+	0
R1D521	Uncharacterized protein	0.672403	31.0109	31.1776	31.4295	31.845	31.8341	31.956	+	0.00531343
R1DPS6	Glyceraldehyde 3-phosphate dehydrogenase	0.671712	28.5403	28.7872	28.8866	29.3411	29.5588	29.3293	+	0.00539394
R1F7I5	J domain-containing protein	0.645391	28.2636	28.281	28.5531	29.1496	29.0392	28.8451	+	0.00623377
R1DS80	Uncharacterized protein	0.643818	31.2828	30.9588	31.1287	31.797	31.7532	31.7515	+	0.0058
R1D0A3	Aminomethyltransferase, EC 2.1.2.10 (Glycine cleavage system T protein)	0.6357	28.8379	28.5141	28.6949	29.225	29.2978	29.4311	+	0.00659259
R1D9L5	Branched-chain amino acid aminotransferase	0.595036	27.7047	27.5587	27.8628	28.2613	28.4264	28.2237	+	0.00613793
R1DG23	Glycerol-3-phosphate dehydrogenase [NAD(+)], EC 1.1.1.8	0.56045	29.5164	29.7977	29.8735	30.2512	30.3113	30.3065	+	0.00481081
R1D8F4	Cysteine synthase	0.560076	29.0058	28.9078	29.0569	29.5899	29.5408	29.52	+	0
R1EHF2	Sm domain-containing protein	0.418	28.0029	27.9346	27.7677	28.3179	28.3421	28.2992	+	0.00473469
R1DU53	KARI N-terminal Rossmann domain-containing protein	0.390534	29.2478	29.407	29.5179	29.7528	29.8336	29.7579	+	0.00928889
R1DCM0	Uncharacterized protein	0.264317	28.7872	28.6485	28.6955	28.9137	29.0333	28.9772	+	0.00592593
R1CUZ0	Ornithine cyclodeaminase	0.262458	29.9556	29.8769	30.0437	30.2379	30.1838	30.242	+	0.00474667
R1DLJ1	Uncharacterized protein	-0.28158	28.2708	28.4059	28.331	28.0141	28.0231	28.1258	+	0.00547692
R1DJU8	Acetyl-CoA carboxylase	-0.365236	30.5359	30.7498	30.6705	30.1996	30.3028	30.358	+	0.00918681
R1D4T2	Rab18, rab family GTPase	-0.365323	26.968	26.9109	27.0797	26.633	26.5342	26.6954	+	0.00583607
R1DWX5	Dihydrolipoamide acetyltransferase component of pyruvate dehydrogenase complex, EC 2.3.1.-	-0.372882	29.4463	29.495	29.5243	29.1051	29.1468	29.0951	+	0
R1EVP7	Rab11, rab family GTPase	-0.39416	29.3665	29.5247	29.4596	29.0616	29.0048	29.1018	+	0.00725
R1EAZ1	PSII_BNR domain-containing protein	-0.414233	29.4063	29.515	29.3794	28.8817	29.127	29.0494	+	0.006
R1FGI1	Ribosomal_L23eN domain-containing protein	-0.454063	29.2153	29.2778	29.1847	28.8676	28.8049	28.643	+	0.00515556
R1DT44	Adenylate kinase isoenzyme 6 homolog, AK6, EC 2.7.4.3 (Dual activity adenylate kinase/ATPase, AK/ATPase)	-0.46412	26.3786	26.1696	26.0946	25.766	25.7716	25.7128	+	0.0055625
R1DK55	Uncharacterized protein	-0.470629	30.7857	30.8168	30.7026	30.3848	30.2144	30.294	+	0.00892308
R1FFT9	Acetyl-CoA carboxylase, EC 6.4.1.2	-0.481727	29.682	29.8777	29.7919	29.3292	29.3238	29.2533	+	0.00859259
R1D9K0	Importin N-terminal domain-containing protein	-0.494355	30.1304	29.8685	29.8379	29.5167	29.3881	29.4489	+	0.00578313
R1EIN3	Uncharacterized protein	-0.523174	28.4082	28.3175	28.5678	27.9263	27.9757	27.8219	+	0.00483333
R1DAC4	AAA domain-containing protein	-0.54289	27.9528	28.0419	27.8223	27.4379	27.4716	27.2788	+	0.00504348
R1DZ00	Uncharacterized protein	-0.584793	33.7952	33.9549	34.0316	33.3546	33.2088	33.4639	+	0.00437736
R1DEZ0	Uncharacterized protein	-0.600705	29.5725	29.7067	29.672	29.086	29.0284	29.0346	+	0
R1EF65	HMG box domain-containing protein	-0.612501	28.247	28.2415	28.0076	27.4315	27.5032	27.7238	+	0.00501408
R1CVN4	Uncharacterized protein	-0.627331	27.1221	27.5198	27.4307	26.7407	26.8099	26.6399	+	0.00683721
R1E1E6	Phosphoribulokinase, chloroplastic, EC 2.7.1.19 (Phosphopentokinase)	-0.657496	31.6077	31.5271	31.7101	30.9084	30.7648	31.1992	+	0.00939326
R1BXE6	Uncharacterized protein	-0.683282	28.2481	28.3216	28.1534	27.7254	27.6248	27.3231	+	0.00523529
R1DGQ0	Ribonucloprotein	-0.688616	28.5181	28.6246	28.4647	27.5855	28.0324	27.9236	+	0.00691765
R1FA97	Centrin	-0.69268	28.6186	28.6962	28.943	28.1113	28.0425	28.026	+	0.00594872
R1FII8	Fructose-bisphosphatase, EC 3.1.3.11	-0.69635	28.4936	28.5018	28.4072	27.9305	27.6762	27.7068	+	0.00966667
R1D7A7	Divinyl chlorophyllide a 8-vinyl-reductase, chloroplastic, EC 1.3.1.75	-0.715372	27.6642	27.8801	27.4176	26.928	26.9608	26.9271	+	0.00565079
R1DDV4	Uncharacterized protein	-0.794779	28.6728	29.0507	28.7842	28.0496	28.1705	27.9031	+	0.00454902
R1FF26	Uncharacterized protein	-0.816966	28.6905	28.919	28.9238	28.1034	27.9422	28.0368	+	0
R1ERE6	Uncharacterized protein	-0.853933	30.9622	30.9038	30.6004	29.8309	29.8282	30.2455	+	0.00818391
R1BU11	GTP-binding protein (Hypothetical protein) (Rab5b, rab family GTPase)	-0.880564	28.3583	28.4563	28.6567	27.6557	27.454	27.7199	+	0.008
R1EVZ7	Uncharacterized protein	-0.892185	28.5984	29.0973	29.1334	28.0881	27.9555	28.109	+	0.00615385
R1F057	Uncharacterized protein	-0.916677	27.8854	27.5688	28.0052	26.993	26.6271	27.0892	+	0.00809091
R1D2V9	PCI domain-containing protein	-0.951117	27.4527	27.4948	27.5892	26.3607	26.5728	26.7498	+	0.00928
R1E1Z9	Proteasome subunit alpha type	-0.993924	29.2711	29.3061	29.5169	28.22	28.2589	28.6334	+	0.00539535
R1FIW4	Adaptor protein 1 medium subunit (Apm1, medium subunit of the adaptin 1 complex)	-0.998646	28.4718	28.5345	28.4376	27.1975	27.4696	27.7808	+	0.00464
Q4G3D7	Cytochrome f	-1.02396	31.4444	31.6531	31.5576	30.4423	30.5039	30.6369	+	0
R1D367	Uncharacterized protein	-1.03497	28.3458	28.0597	28.0298	27.1365	26.9039	27.2899	+	0.00610526
R1DAV6	Light harvesting protein	-1.0442	30.5299	30.5207	30.9424	29.6276	29.6909	29.5419	+	0.00682353
R1BX73	Hypothetical protein (Receptor of activated protein kinase C)	-1.04579	29.2388	29.597	29.4561	28.4539	28.2394	28.4612	+	0.0105455
R1DKC7	UV excision repair protein RAD23	-1.06105	29.5524	29.481	29.6724	28.4919	28.3119	28.7189	+	0.010087
R1DM96	Glutathione-disulfide reductase, EC 1.8.1.7	-1.06419	27.8299	28.2316	28.0119	27.1313	27.0105	26.7389	+	0.00527273
R1FGM1	Histone domain-containing protein	-1.17963	36.0402	35.8103	36.2008	34.6221	34.8503	35.0401	+	0.00627027
Q4G3C2	Photosystem II reaction center protein H, PSII-H	-1.23155	30.7475	31.4756	31.1516	30.0666	29.8126	29.8009	+	0.00593333
R1BGH2	Putative cytochrome-c peroxidase	-1.2818	28.4384	28.3248	28.128	26.8238	26.8995	27.3224	+	0.00644444
R1BB62	Histone H4	-1.51577	33.9101	34.547	33.9913	32.4001	32.4035	33.0975	+	0.00585366
R1DGK7	Uncharacterized protein	-2.63189	28.6863	29.9777	29.7836	27.0865	26.2454	27.2201	+	0.00515942

## Sheet: 28v23 EA
Enrichment Analysis via the DAVID server - default settings: Elevated- vs Moderate- warming
UP-regulated Proteins
Annotation Cluster 1	Enrichment Score: 3.9320640952527497
Category	Term	Count	%	PValue	Genes	List Total	Pop Hits	Pop Total	Fold Enrichment	Bonferroni	Benjamini	FDR
UP_KW_CELLULAR_COMPONENT	KW-0493~Microtubule	5	8.62069	1.15038e-06	R1BPR0, R1E3P7	11	5	385	35	1.03533e-05	1.03534e-05	1.03534e-05
INTERPRO	IPR023123:Tubulin, C-terminal	5	8.62069	8.15291e-06	R1BPR0, R1E3P7	51	5	1349	26.451	0.000896422	0.000224205	0.000205861
INTERPRO	IPR000217:Tubulin	5	8.62069	8.15291e-06	R1BPR0, R1E3P7	51	5	1349	26.451	0.000896422	0.000224205	0.000205861
GOTERM_MF_DIRECT	GO:0005200~structural constituent of cytoskeleton	5	8.62069	1.48402e-05	R1BPR0, R1E3P7	44	5	993	22.5682	0.000445111	0.000445207	0.000415526
GOTERM_CC_DIRECT	GO:0005874~microtubule	5	8.62069	1.95604e-05	R1BPR0, R1E3P7	19	7	595	22.3684	0.000254256	0.000254285	0.000254285
UP_SEQ_FEATURE	DOMAIN:Tubulin	5	8.62069	3.75676e-05	R1BPR0, R1E3P7	41	7	1175	20.4704	0.00116394	0.000457853	0.000428314
UP_SEQ_FEATURE	DOMAIN:Tubulin_C	5	8.62069	3.75676e-05	R1BPR0, R1E3P7	41	7	1175	20.4704	0.00116394	0.000457853	0.000428314
SMART	SM00864:SM00864	5	8.62069	3.76529e-05	R1BPR0, R1E3P7	17	7	443	18.6134	0.000451741	0.000225917	0.000225917
SMART	SM00865:SM00865	5	8.62069	3.76529e-05	R1BPR0, R1E3P7	17	7	443	18.6134	0.000451741	0.000225917	0.000225917
UP_SEQ_FEATURE	COMPBIAS:Acidic residues	9	15.5172	4.43083e-05	R1D521, R1BPR0, R1D6Y1, R1BRM2, R1BFX6	41	42	1175	6.14111	0.00137265	0.000457853	0.000428314
INTERPRO	IPR003008:Tubulin/FtsZ, GTPase domain	5	8.62069	5.39927e-05	R1BPR0, R1E3P7	51	7	1349	18.8936	0.00592175	0.000742399	0.000681657
INTERPRO	IPR008280:Tubulin/FtsZ, C-terminal	5	8.62069	5.39927e-05	R1BPR0, R1E3P7	51	7	1349	18.8936	0.00592175	0.000742399	0.000681657
INTERPRO	IPR017975:Tubulin, conserved site	5	8.62069	5.39927e-05	R1BPR0, R1E3P7	51	7	1349	18.8936	0.00592175	0.000742399	0.000681657
INTERPRO	IPR018316:Tubulin/FtsZ, 2-layer sandwich domain	5	8.62069	5.39927e-05	R1BPR0, R1E3P7	51	7	1349	18.8936	0.00592175	0.000742399	0.000681657
INTERPRO	IPR002453:Beta tubulin	4	6.89655	0.000187013	R1BPR0	51	4	1349	26.451	0.0203632	0.00171429	0.00157403
INTERPRO	IPR013838:Beta tubulin, autoregulation binding site	4	6.89655	0.000187013	R1BPR0	51	4	1349	26.451	0.0203632	0.00171429	0.00157403
GOTERM_BP_DIRECT	GO:0007017~microtubule-based process	5	8.62069	0.000242867	R1BPR0, R1E3P7	40	7	710	12.6786	0.00557104	0.00282442	0.00269604
KEGG_PATHWAY	ehx04145:Phagosome	6	10.3448	0.00514182	R1BPR0, R1E3P7, R1D6Y1	37	20	588	4.76757	0.138859	0.0745564	0.0745564
GOTERM_MF_DIRECT	GO:0003924~GTPase activity	5	8.62069	0.0198587	R1BPR0, R1E3P7	44	25	993	4.51364	0.452151	0.14894	0.139011
UP_KW_LIGAND	KW-0342~GTP-binding	5	8.62069	0.0368794	R1BPR0, R1E3P7	25	19	338	3.55789	0.28694	0.331915	0.331915
GOTERM_MF_DIRECT	GO:0005525~GTP binding	5	8.62069	0.0499295	R1BPR0, R1E3P7	44	33	993	3.41942	0.784883	0.299577	0.279605
Annotation Cluster 2	Enrichment Score: 2.937689324936829
Category	Term	Count	%	PValue	Genes	List Total	Pop Hits	Pop Total	Fold Enrichment	Bonferroni	Benjamini	FDR
INTERPRO	IPR001404:Heat shock protein Hsp90	5	8.62069	8.15291e-06	R1D521, R1CAZ6, R1BIY8, R1BRM2	51	5	1349	26.451	0.000896422	0.000224205	0.000205861
INTERPRO	IPR020575:Heat shock protein Hsp90, N-terminal	5	8.62069	8.15291e-06	R1D521, R1CAZ6, R1BIY8, R1BRM2	51	5	1349	26.451	0.000896422	0.000224205	0.000205861
GOTERM_MF_DIRECT	GO:0051082~unfolded protein binding	8	13.7931	3.46714e-05	R1D521, R1CAZ6, R1D6Y1, Q4G366, R1BIY8, R1BRM2, R1F7I5	44	24	993	7.52273	0.00103962	0.000520071	0.0004854
UP_SEQ_FEATURE	DOMAIN:HATPase_c	4	6.89655	0.000143073	R1CAZ6, R1BIY8, R1BRM2	41	4	1175	28.6585	0.00442576	0.00110882	0.00103728
INTERPRO	IPR003594:Histidine kinase-like ATPase, ATP-binding domain	4	6.89655	0.000187013	R1CAZ6, R1BIY8, R1BRM2	51	4	1349	26.451	0.0203632	0.00171429	0.00157403
INTERPRO	IPR019805:Heat shock protein Hsp90, conserved site	4	6.89655	0.000187013	R1CAZ6, R1BIY8, R1BRM2	51	4	1349	26.451	0.0203632	0.00171429	0.00157403
GOTERM_BP_DIRECT	GO:0006457~protein folding	10	17.2414	0.000256766	R1D521, R1B618, R1CAZ6, R1E2V0, R1D6Y1, Q4G366, R1BIY8, R1BRM2, R1F7I5	40	43	710	4.12791	0.00588896	0.00282442	0.00269604
INTERPRO	IPR013126:Heat shock protein 70 family	5	8.62069	0.000298144	R1DD63, R1D461, Q4G366, R1DML5	51	10	1349	13.2255	0.0322686	0.00252275	0.00231635
UP_KW_MOLECULAR_FUNCTION	KW-0143~Chaperone	8	13.7931	0.000466488	R1D521, R1D6F2, R1CAZ6, R1D6Y1, Q4G366, R1BIY8, R1BRM2	28	31	528	4.86636	0.00511941	0.00559785	0.00559785
INTERPRO	IPR020568:Ribosomal protein S5 domain 2-type fold	5	8.62069	0.000664979	R1D521, R1CAZ6, R1BIY8, R1BRM2	51	12	1349	11.0212	0.0705591	0.00522484	0.00479735
PIR_SUPERFAMILY	PIRSF002583:heat shock protein, HSP90/HTPG types	5	8.62069	0.000866891	R1D521, R1CAZ6, R1BIY8, R1BRM2	21	5	159	7.57143	0.0120683	0.0121365	0.0121365
UP_KW_BIOLOGICAL_PROCESS	KW-0346~Stress response	4	6.89655	0.000922838	R1D6F2, R1CAZ6, Q4G366, R1BIY8	10	8	306	15.3	0.00735891	0.00738271	0.00738271
SMART	SM00387:HATPase_c	3	5.17241	0.00359929	R1BIY8, R1BRM2	17	3	443	26.0588	0.0423466	0.0143971	0.0143971
GOTERM_MF_DIRECT	GO:0005524~ATP binding	11	18.9655	0.273363	R1D521, R1D6F2, R1DD63, R1D461, R1CAZ6, Q4G366, R1BIY8, R1BRM2, R1DML5	44	186	993	1.33468	0.999931	0.911209	0.850462
UP_SEQ_FEATURE	REGION:Disordered	21	36.2069	0.290454	R1DD63, R1G1X4, R1CAZ6, R1BRM2, R1DML5, R1DU53, R1D521, R1BPR0, R1D461, R1D6Y1, Q4G366, R1BIY8, R1F7I5, R1D6F5, R1BFX6	41	523	1175	1.15073	0.999976	1	0.966667
UP_KW_LIGAND	KW-0067~ATP-binding	11	18.9655	0.327276	R1D521, R1D6F2, R1DD63, R1D461, R1CAZ6, Q4G366, R1BIY8, R1BRM2, R1DML5	25	120	338	1.23933	0.971782	0.981828	0.981828
UP_KW_LIGAND	KW-0547~Nucleotide-binding	9	15.5172	0.559415	R1D521, R1D6F2, R1D461, R1CAZ6, Q4G366, R1BIY8, R1BRM2, R1DML5	25	111	338	1.09622	0.999374	1	1
Annotation Cluster 3	Enrichment Score: 1.6693955340519864
Category	Term	Count	%	PValue	Genes	List Total	Pop Hits	Pop Total	Fold Enrichment	Bonferroni	Benjamini	FDR
INTERPRO	IPR000652:Triosephosphate isomerase	3	5.17241	0.00394588	R1CNI7, R1BGG4	51	3	1349	26.451	0.352674	0.0255322	0.0234432
INTERPRO	IPR020861:Triosephosphate isomerase, active site	3	5.17241	0.00394588	R1CNI7, R1BGG4	51	3	1349	26.451	0.352674	0.0255322	0.0234432
UP_KW_BIOLOGICAL_PROCESS	KW-0312~Gluconeogenesis	3	5.17241	0.00448768	R1CNI7, R1BGG4	10	4	306	22.95	0.0353426	0.0179507	0.0179507
GOTERM_MF_DIRECT	GO:0004807~triose-phosphate isomerase activity	3	5.17241	0.00534849	R1CNI7, R1BGG4	44	3	993	22.5682	0.14861	0.0534849	0.0499192
UP_KW_BIOLOGICAL_PROCESS	KW-0324~Glycolysis	4	6.89655	0.0135088	R1CNI7, R1E5X1, R1BGG4	10	19	306	6.44211	0.103096	0.0360234	0.0360234
GOTERM_BP_DIRECT	GO:0006094~gluconeogenesis	3	5.17241	0.0518456	R1CNI7, R1BGG4	40	7	710	7.60714	0.706087	0.285151	0.272189
GOTERM_BP_DIRECT	GO:0006096~glycolytic process	4	6.89655	0.0913166	R1CNI7, R1E5X1, R1BGG4	40	20	710	3.55	0.889467	0.401793	0.38353
INTERPRO	IPR013785:Aldolase-type TIM barrel	4	6.89655	0.104057	R1CNI7, R1E5X1, R1BGG4	51	31	1349	3.41303	0.999994	0.436739	0.401006
UP_KW_MOLECULAR_FUNCTION	KW-0413~Isomerase	4	6.89655	0.379973	R1E2V0, R1CNI7, R1BGG4	28	43	528	1.75415	0.994794	1	1
Annotation Cluster 4	Enrichment Score: 0.263023168278239
Category	Term	Count	%	PValue	Genes	List Total	Pop Hits	Pop Total	Fold Enrichment	Bonferroni	Benjamini	FDR
KEGG_PATHWAY	ehx01230:Biosynthesis of amino acids	7	12.069	0.176657	R1D9L5, R1E5X1, R1DPS6, R1D8F4, R1EUC3, R1BGG4	37	63	588	1.76577	0.996437	1	1
KEGG_PATHWAY	ehx01200:Carbon metabolism	6	10.3448	0.557909	R1D0A3, R1C144, R1E5X1, R1DPS6, R1D8F4, R1BGG4	37	80	588	1.19189	1	1	1
KEGG_PATHWAY	ehx00010:Glycolysis / Gluconeogenesis	3	5.17241	0.694534	R1E5X1, R1DPS6, R1BGG4	37	38	588	1.25462	1	1	1
KEGG_PATHWAY	ehx01110:Biosynthesis of secondary metabolites	10	17.2414	0.754532	R1D0A3, R1D9L5, R1C144, R1E5X1, R1DG23, R1DPS6, R1D8F4, R1EUC3, R1BGG4	37	169	588	0.940349	1	1	1
KEGG_PATHWAY	ehx01100:Metabolic pathways	15	25.8621	0.937171	R1D0A3, R1D9L5, R1C144, R1DS80, R1E5X1, R1DSU3, R1DPS6, R1D8F4, R1EUC3, R1D6F5, R1EIK7, R1BGG4	37	293	588	0.813578	1	1	1
Annotation Cluster 5	Enrichment Score: 0.016382188558717595
Category	Term	Count	%	PValue	Genes	List Total	Pop Hits	Pop Total	Fold Enrichment	Bonferroni	Benjamini	FDR
KEGG_PATHWAY	ehx03010:Ribosome	4	6.89655	0.927918	R1DSP2, R1BFR6, R1BDA5	37	88	588	0.722359	1	1	1
GOTERM_MF_DIRECT	GO:0003735~structural constituent of ribosome	3	5.17241	0.970505	R1BFR6, R1BDA5	44	116	993	0.58366	1	1	0.970505
GOTERM_BP_DIRECT	GO:0006412~translation	3	5.17241	0.991621	R1BFR6, R1BDA5	40	113	710	0.471239	1	1	1
DOWN-regulated Proteins
Annotation Cluster 1	Enrichment Score: 4.2289762982878205
Category	Term	Count	%	PValue	Genes	List Total	Pop Hits	Pop Total	Fold Enrichment	Bonferroni	Benjamini	FDR
INTERPRO	IPR019809:Histone H4, conserved site	6	11.3208	2.42574e-07	R1BB62	48	6	1349	28.1042	2.78956e-05	2.7896e-05	2.71683e-05
UP_SEQ_FEATURE	DOMAIN:CENP-T_C	6	11.3208	3.03649e-07	R1BB62	44	6	1175	26.7045	1.48787e-05	1.48788e-05	1.48788e-05
INTERPRO	IPR001951:Histone H4	6	11.3208	2.14766e-06	R1BB62	48	8	1349	21.0781	0.000246951	0.000123491	0.000120269
SMART	SM00417:H4	6	11.3208	7.47153e-06	R1BB62	22	8	443	15.1023	0.000119538	0.000119545	0.000119545
INTERPRO	IPR009072:Histone-fold	7	13.2075	0.000108301	R1FGM1, R1BB62	48	24	1349	8.19705	0.012378	0.00415152	0.00404322
GOTERM_MF_DIRECT	GO:0046982~protein heterodimerization activity	7	13.2075	0.000229428	R1FGM1, R1BB62	41	24	993	7.06402	0.00868138	0.006721	0.006721
UP_KW_MOLECULAR_FUNCTION	KW-0238~DNA-binding	7	13.2075	0.000323346	R1BB62, R1EF65	22	27	528	6.22222	0.00451734	0.00485019	0.00485019
GOTERM_MF_DIRECT	GO:0003677~DNA binding	8	15.0943	0.000353737	R1FGM1, R1BB62, R1EF65	41	36	993	5.38211	0.0133544	0.006721	0.006721
GOTERM_CC_DIRECT	GO:0000786~nucleosome	7	13.2075	0.000468002	R1FGM1, R1BB62	29	24	595	5.9842	0.00978218	0.00982804	0.00982804
UP_KW_CELLULAR_COMPONENT	KW-0158~Chromosome	6	11.3208	0.000786022	R1BB62	16	22	385	6.5625	0.007052	0.00447201	0.00447201
UP_KW_CELLULAR_COMPONENT	KW-0539~Nucleus	10	18.8679	0.00099378	R1BB62, R1DKC7, R1E1Z9, R1DGQ0, R1EF65	16	82	385	2.93445	0.00890855	0.00447201	0.00447201
GOTERM_CC_DIRECT	GO:0005634~nucleus	10	18.8679	0.00145577	R1BB62, R1E1Z9, R1DT44, R1EF65	29	64	595	3.20582	0.0301302	0.0152856	0.0152856
Annotation Cluster 2	Enrichment Score: 1.5640434648821107
Category	Term	Count	%	PValue	Genes	List Total	Pop Hits	Pop Total	Fold Enrichment	Bonferroni	Benjamini	FDR
INTERPRO	IPR001806:Small GTPase superfamily	4	7.54717	0.00400841	R1D4T2, R1EVP7, R1BU11	48	10	1349	11.2417	0.36991	0.111743	0.108828
INTERPRO	IPR027417:P-loop containing nucleoside triphosphate hydrolase	10	18.8679	0.00485838	R1DAC4, R1D4T2, R1EVP7, R1CVN4, R1DEZ0, R1E1E6, R1BU11, R1DT44	48	97	1349	2.89734	0.428834	0.111743	0.108828
INTERPRO	IPR005225:Small GTP-binding protein domain	4	7.54717	0.0161439	R1D4T2, R1EVP7, R1BU11	48	16	1349	7.02604	0.846138	0.309425	0.301353
GOTERM_MF_DIRECT	GO:0003924~GTPase activity	4	7.54717	0.0753484	R1D4T2, R1EVP7, R1BU11	41	25	993	3.87512	0.949047	0.60025	0.60025
KEGG_PATHWAY	ehx04144:Endocytosis	3	5.66038	0.121415	R1EVP7, R1BU11	21	18	588	4.66667	0.949064	1	1
GOTERM_MF_DIRECT	GO:0005525~GTP binding	4	7.54717	0.143522	R1D4T2, R1EVP7, R1BU11	41	33	993	2.9357	0.997225	0.721366	0.721366
Annotation Cluster 3	Enrichment Score: 1.3364939089027956
Category	Term	Count	%	PValue	Genes	List Total	Pop Hits	Pop Total	Fold Enrichment	Bonferroni	Benjamini	FDR
INTERPRO	IPR000089:Biotin/lipoyl attachment	3	5.66038	0.0447465	R1FFT9, R1DJU8, R1DWX5	48	10	1349	8.43125	0.994828	0.64323	0.62645
INTERPRO	IPR011053:Single hybrid motif	3	5.66038	0.0447465	R1FFT9, R1DJU8, R1DWX5	48	10	1349	8.43125	0.994828	0.64323	0.62645
UP_SEQ_FEATURE	DOMAIN:Lipoyl-binding	3	5.66038	0.0488653	R1FFT9, R1DJU8, R1DWX5	44	10	1175	8.01136	0.914127	1	1
Annotation Cluster 4	Enrichment Score: 0.7212176765566589
Category	Term	Count	%	PValue	Genes	List Total	Pop Hits	Pop Total	Fold Enrichment	Bonferroni	Benjamini	FDR
INTERPRO	IPR027417:P-loop containing nucleoside triphosphate hydrolase	10	18.8679	0.00485838	R1DAC4, R1D4T2, R1EVP7, R1CVN4, R1DEZ0, R1E1E6, R1BU11, R1DT44	48	97	1349	2.89734	0.428834	0.111743	0.108828
UP_KW_LIGAND	KW-0547~Nucleotide-binding	4	7.54717	0.612963	R1DAC4, R1CVN4, R1DT44	10	111	338	1.21802	0.999496	0.902959	0.902959
GOTERM_MF_DIRECT	GO:0005524~ATP binding	8	15.0943	0.64636	R1DAC4, R1FFT9, R1CVN4, R1DJU8, R1DEZ0, R1E1E6, R1DT44	41	186	993	1.0417	1	1	1
UP_KW_LIGAND	KW-0067~ATP-binding	4	7.54717	0.677219	R1DAC4, R1CVN4, R1DT44	10	120	338	1.12667	0.999882	0.902959	0.902959
Annotation Cluster 5	Enrichment Score: 0.6489070663546697
Category	Term	Count	%	PValue	Genes	List Total	Pop Hits	Pop Total	Fold Enrichment	Bonferroni	Benjamini	FDR
INTERPRO	IPR011989:Armadillo-like helical	3	5.66038	0.104599	R1D9K0, R1DEZ0	48	16	1349	5.26953	0.999997	0.925297	0.901159
INTERPRO	IPR016024:Armadillo-type fold	3	5.66038	0.215465	R1D9K0, R1DEZ0	48	25	1349	3.3725	1	1	0.982456
GOTERM_CC_DIRECT	GO:0005737~cytoplasm	5	9.43396	0.501622	R1DAC4, R1D9K0, R1DEZ0, R1E1Z9	29	77	595	1.33229	1	1	1
Annotation Cluster 6	Enrichment Score: 0.04998154036903056
Category	Term	Count	%	PValue	Genes	List Total	Pop Hits	Pop Total	Fold Enrichment	Bonferroni	Benjamini	FDR
UP_KW_DOMAIN	KW-0812~Transmembrane	3	5.66038	0.837907	R1DDV4, Q4G3D7, Q4G3C2	15	98	459	0.936735	0.999982	1	1
UP_SEQ_FEATURE	TRANSMEM:Helical	3	5.66038	0.881117	R1DDV4, Q4G3D7, Q4G3C2	44	96	1175	0.834517	1	1	1
UP_KW_CELLULAR_COMPONENT	KW-0472~Membrane	4	7.54717	0.959017	R1DDV4, Q4G3D7, Q4G3C2, R1FIW4	16	143	385	0.673077	1	1	1
